# Supplementary material for: Prevalence of bovine tuberculosis in cattle, goats, and camels of traditional livestock raising communities in Eritrea
Source: BMC Vet Res. 2018 Mar 7;14:73. doi: 10.1186/s12917-018-1397-0 (PMC5842630; doi:10.1186/s12917-018-1397-0)
Supplement: Supplementary file 1 — Regions, sub-regions and villages included in the study, and species, breed, sex and age of each animal tested using the SICTT during the study periods (XLSX 77 kb) [file 12917_2018_1397_MOESM1_ESM.xlsx]

## Sheet: Supplementary Table 1
Additional file 1
Sampling Date	Region	Sub-region	Village	Species	Breed	Sex	Age(years)
2013-04-11	Anseba	Hagaz	Ashera	Bovine	Barka	Female	6
2013-04-11	Anseba	Hagaz	Ashera	Bovine	Barka	Female	7
2013-04-11	Anseba	Hagaz	Ashera	Bovine	Barka	Female	6
2013-04-11	Anseba	Hagaz	Ashera	Bovine	Barka	Female	3
2013-04-11	Anseba	Hagaz	Ashera	Bovine	Barka	Male	2
2013-04-11	Anseba	Hagaz	Ashera	Bovine	Barka	Female	2
2013-04-11	Anseba	Hagaz	Ashera	Bovine	Barka	Female	7
2013-04-11	Anseba	Hagaz	Ashera	Bovine	Barka	Female	2
2013-04-11	Anseba	Hagaz	Ashera	Bovine	Barka	Female	7
2013-04-11	Anseba	Hagaz	Ashera	Bovine	Barka	Female	2
2013-04-11	Anseba	Hagaz	Ashera	Bovine	Barka	Female	7
2013-04-11	Anseba	Hagaz	Ashera	Bovine	Barka	Male	2
2013-04-11	Anseba	Hagaz	Meblata	Bovine	Barka	Female	6
2013-04-11	Anseba	Hagaz	Meblata	Bovine	Arado	Female	5
2013-04-11	Anseba	Hagaz	Meblata	Bovine	Barka	Female	4
2013-04-11	Anseba	Hagaz	Quret-Nejar	Bovine	Barka	Female	8
2013-04-11	Anseba	Hagaz	Quret-Nejar	Bovine	Barka	Female	9
2013-04-11	Anseba	Hagaz	Quret-Nejar	Bovine	Barka	Female	8
2013-04-11	Anseba	Hagaz	A. Sequar	Bovine	Barka	Female	6
2013-04-11	Anseba	Hagaz	A. Sequar	Bovine	Barka	Female	2
2013-04-11	Anseba	Hagaz	A. Sequar	Bovine	Barka	Female	3
2013-04-11	Anseba	Hagaz	A. Sequar	Bovine	B+A	Female	11
2013-04-11	Anseba	Hagaz	A. Sequar	Bovine	B+A	Female	7
2013-04-11	Anseba	Hagaz	A. Sequar	Bovine	B+A	Female	10
2013-04-11	Anseba	Hagaz	A. Sequar	Bovine	B+A	Male	2.5
2013-04-11	Anseba	Hagaz	A. Sequar	Bovine	B+A	Female	8
2013-05-11	Anseba	Hamelmalo	Kebrebered	Bovine	Arado	Female	10
2013-05-11	Anseba	Hamelmalo	Kebrebered	Bovine	Arado	Female	8
2013-05-11	Anseba	Hamelmalo	Kebrebered	Bovine	Arado	Female	8
2013-05-11	Anseba	Hamelmalo	Kebrebered	Bovine	Arado	Male	6
2013-05-11	Anseba	Hamelmalo	Kebrebered	Bovine	Arado	Male	5
2013-05-11	Anseba	Hamelmalo	Wazentet	Bovine	Arado	Male	5
2013-05-11	Anseba	Hamelmalo	Hetsats	Bovine	Arado	Male	5
2013-05-11	Anseba	Hamelmalo	Hetsats	Bovine	Arado	Male	5
2013-05-11	Anseba	Hamelmalo	Hetsats	Bovine	Arado	Male	5
2013-05-11	Anseba	Hamelmalo	Hetsats	Bovine	Arado	Male	7
2013-05-11	Anseba	Hamelmalo	Hetsats	Bovine	Arado	Female	8
2013-05-11	Anseba	Hamelmalo	Hetsats	Bovine	Arado	Male	7
2013-05-11	Anseba	Hamelmalo	Hetsats	Bovine	Arado	Female	9
2013-05-11	Anseba	Hamelmalo	Hetsats	Bovine	Arado	Female	5
2013-05-11	Anseba	Hamelmalo	Hetsats	Bovine	Arado	Female	7
2013-05-11	Anseba	Hamelmalo	Hetsats	Bovine	Arado	Male	2
2013-05-11	Anseba	Hamelmalo	Hetsats	Bovine	Arado	Male	15
2013-05-11	Anseba	Hamelmalo	Hetsats	Bovine	Arado	Female	7
2013-05-11	Anseba	Hamelmalo	Hetsats	Bovine	Arado	Male	4
2013-05-11	Anseba	Hamelmalo	Hetsats	Bovine	Arado	Male	4
2013-05-11	Anseba	Hamelmalo	Hetsats	Bovine	Arado	Male	7
2013-05-11	Anseba	Hamelmalo	Hetsats	Bovine	Arado	Female	8
2013-05-11	Anseba	Hamelmalo	Hetsats	Bovine	Arado	Female	9
2013-05-11	Anseba	Hamelmalo	Hetsats	Bovine	Arado	Female	6
2013-05-11	Anseba	Hamelmalo	Hetsats	Bovine	Arado	Female	6
2013-05-11	Anseba	Hamelmalo	Hetsats	Bovine	Arado	Female	10
2013-05-11	Anseba	Hamelmalo	Hetsats	Bovine	Arado	Male	10
2013-05-11	Anseba	Hamelmalo	Hetsats	Bovine	Arado	Female	8
2013-05-11	Anseba	Hamelmalo	Hetsats	Bovine	Arado	Female	9
2013-05-11	Anseba	Hamelmalo	Hetsats	Bovine	Arado	Female	10
2013-05-11	Anseba	Hamelmalo	Hetsats	Bovine	Arado	Female	6
2013-05-11	Anseba	Hamelmalo	Hetsats	Bovine	Arado	Female	4
2013-05-11	Anseba	Hamelmalo	Kebrebered	Bovine	Arado	Male	7
2013-05-11	Anseba	Hamelmalo	Kebrebered	Bovine	Arado	Female	7
2013-05-11	Anseba	Hamelmalo	Hetsats	Bovine	Arado	Female	6
2013-05-11	Anseba	Hamelmalo	Hetsats	Bovine	Arado	Female	12
2013-05-11	Anseba	Hamelmalo	Hetsats	Bovine	Arado	Female	8
2013-05-11	Anseba	Hamelmalo	Hetsats	Bovine	Arado	Male	1
2013-05-11	Anseba	Hamelmalo	Hetsats	Bovine	Arado	Female	3
2013-05-11	Anseba	Hamelmalo	Hetsats	Bovine	Arado	Female	5
2013-05-11	Anseba	Hamelmalo	Hetsats	Bovine	Arado	Female	5
2013-05-11	Anseba	Hamelmalo	Hetsats	Bovine	Arado	Female	3
2013-05-11	Anseba	Hamelmalo	Hetsats	Bovine	Arado	Male	6
2013-05-11	Anseba	Hamelmalo	Hetsats	Bovine	Arado	Female	10
2013-05-11	Anseba	Hamelmalo	Hetsats	Bovine	Arado	Female	2
2013-05-11	Anseba	Hamelmalo	Hetsats	Bovine	Arado	Male	6
2013-05-11	Anseba	Hamelmalo	Hetsats	Bovine	Arado	Female	8
2013-05-11	Anseba	Hamelmalo	Hetsats	Bovine	Arado	Female	12
2013-05-11	Anseba	Hamelmalo	Hetsats	Bovine	Arado	Female	5
2013-05-11	Anseba	Hamelmalo	Kebrebered	Bovine	Arado	Female	3
2013-05-11	Anseba	Hamelmalo	Kebrebered	Bovine	Arado	Female	8
2013-05-11	Anseba	Hamelmalo	Kebrebered	Bovine	Arado	Female	2
2013-06-11	Anseba	Hamelmalo	Basheri	Bovine	Arado	Male	7
2013-06-11	Anseba	Hamelmalo	Basheri	Bovine	Arado	Female	8
2013-06-11	Anseba	Hamelmalo	Basheri	Bovine	Arado	Female	2
2013-06-11	Anseba	Hamelmalo	Basheri	Bovine	Arado	Female	6
2013-06-11	Anseba	Hamelmalo	Basheri	Bovine	Arado	Female	5
2013-06-11	Anseba	Hamelmalo	Basheri	Bovine	Arado	Female	4
2013-06-11	Anseba	Hamelmalo	Basheri	Bovine	Arado	Female	5
2013-06-11	Anseba	Hamelmalo	Basheri	Bovine	Arado	Female	8
2013-06-11	Anseba	Hamelmalo	Basheri	Bovine	Arado	Male	6
2013-06-11	Anseba	Hamelmalo	Basheri	Bovine	Arado	Male	9
2013-06-11	Anseba	Hamelmalo	Basheri	Bovine	Arado	Female	9
2013-06-11	Anseba	Hamelmalo	Basheri	Bovine	Arado	Female	9
2013-06-11	Anseba	Hamelmalo	Basheri	Bovine	Arado	Female	8
2013-06-11	Anseba	Hamelmalo	Basheri	Bovine	Arado	Male	10
2013-06-11	Anseba	Hamelmalo	Basheri	Bovine	Arado	Female	1
2013-06-11	Anseba	Hamelmalo	Basheri	Bovine	Arado	Female	5
2013-06-11	Anseba	Hamelmalo	Basheri	Bovine	Arado	Male	4
2013-06-11	Anseba	Hamelmalo	Basheri	Bovine	Arado	Female	7
2013-06-11	Anseba	Hamelmalo	Basheri	Bovine	Arado	Male	10
2013-06-11	Anseba	Hamelmalo	Basheri	Bovine	Arado	Male	4
2013-06-11	Anseba	Hamelmalo	Basheri	Bovine	Arado	Female	8
2013-06-11	Anseba	Hamelmalo	Basheri	Bovine	Arado	Female	9
2013-06-11	Anseba	Hamelmalo	Basheri	Bovine	Arado	Female	7
2013-06-11	Anseba	Hamelmalo	Basheri	Bovine	Arado	Female	6
2013-06-11	Anseba	Hamelmalo	Basheri	Bovine	Arado	Female	5
2013-06-11	Anseba	Hamelmalo	Basheri	Bovine	Arado	Male	10
2013-06-11	Anseba	Hamelmalo	Basheri	Bovine	Arado	Female	8
2013-06-11	Anseba	Hamelmalo	Basheri	Bovine	Arado	Female	3
2013-06-11	Anseba	Hamelmalo	Basheri	Bovine	Arado	Male	10
2013-06-11	Anseba	Hamelmalo	Basheri	Bovine	Arado	Female	9
2013-06-11	Anseba	Hamelmalo	Basheri	Bovine	Arado	Female	3
2013-06-11	Anseba	Hamelmalo	Basheri	Bovine	Arado	Female	9
2013-06-11	Anseba	Hamelmalo	Basheri	Bovine	Arado	Male	9
2013-06-11	Anseba	Hamelmalo	Basheri	Bovine	Arado	Female	4
2013-06-11	Anseba	Hamelmalo	Basheri	Bovine	Arado	Female	7
2013-06-11	Anseba	Hamelmalo	Basheri	Bovine	Arado	Female	3
2013-06-11	Anseba	Hamelmalo	Basheri	Bovine	Arado	Male	2
2013-06-11	Anseba	Hamelmalo	Basheri	Bovine	Arado	Female	8
2013-06-11	Anseba	Hamelmalo	Basheri	Bovine	Arado	Female	8
2013-06-11	Anseba	Hamelmalo	Basheri	Bovine	Arado	Female	3
2013-06-11	Anseba	Hamelmalo	Basheri	Bovine	Arado	Male	2
2013-06-11	Anseba	Hamelmalo	Basheri	Bovine	Arado	Male	1
2013-06-11	Anseba	Hamelmalo	Basheri	Bovine	Arado	Female	5
2013-06-11	Anseba	Hamelmalo	Basheri	Bovine	Arado	Male	3
2013-06-11	Anseba	Hamelmalo	Basheri	Bovine	Arado	Female	6
2013-06-11	Anseba	Hamelmalo	Basheri	Bovine	Arado	Male	5
2013-06-11	Anseba	Hamelmalo	Basheri	Bovine	Arado	Female	7
2013-06-11	Anseba	Hamelmalo	Basheri	Bovine	Arado	Female	10
2013-06-11	Anseba	Hamelmalo	Basheri	Bovine	Arado	Female	10
2013-06-11	Anseba	Hamelmalo	Basheri	Bovine	Local	Female	10
2013-06-11	Anseba	Hamelmalo	Basheri	Bovine	Local	Male	5
2013-06-11	Anseba	Hamelmalo	Basheri	Bovine	Local	Male	5
2013-06-11	Anseba	Hamelmalo	Basheri	Bovine	Local	Female	6
2013-06-11	Anseba	Hamelmalo	Basheri	Bovine	Local	Female	9
2013-06-11	Anseba	Hamelmalo	Basheri	Bovine	Local	Male	2
2013-06-11	Anseba	Hamelmalo	Basheri	Bovine	Local	Male	3
2013-06-11	Anseba	Hamelmalo	Basheri	Bovine	Arado	Female	3
2013-06-11	Anseba	Hamelmalo	Basheri	Bovine	Arado	Male	6
2013-06-11	Anseba	Hamelmalo	Basheri	Bovine	Arado	Female	6
2013-06-11	Anseba	Hamelmalo	Basheri	Bovine	Arado	Female	3
2013-06-11	Anseba	Hamelmalo	Basheri	Bovine	Arado	Male	4
2014-01-28	Anseba	Hamelmalo	Hetsats	Bovine	Arado	Female	5
2014-01-28	Anseba	Hamelmalo	Hetsats	Bovine	Arado	Female	5
2014-01-28	Anseba	Hamelmalo	Hetsats	Bovine	Arado	Male	4
2014-01-28	Anseba	Hamelmalo	Hetsats	Bovine	Arado	Male	4
2014-01-28	Anseba	Hamelmalo	Kebrebered	Bovine	Arado	Male	5
2014-01-28	Anseba	Hamelmalo	Kebrebered	Bovine	Arado	Female	7
2014-01-28	Anseba	Hamelmalo	Kebrebered	Bovine	Arado	Female	7
2014-01-28	Anseba	Hamelmalo	Kebrebered	Bovine	Arado	Male	6
2013-10-11	Anseba	Adi-Tekelezan	Dekemhare	Bovine	Arado	Male	9
2013-10-11	Anseba	Adi-Tekelezan	Dekemhare	Bovine	Arado	Male	6
2013-10-11	Anseba	Adi-Tekelezan	Dekemhare	Bovine	Arado	Female	4
2013-10-11	Anseba	Adi-Tekelezan	Dekemhare	Bovine	Arado	Female	8
2013-10-11	Anseba	Adi-Tekelezan	Dekemhare	Bovine	Arado	Female	6
2013-10-11	Anseba	Adi-Tekelezan	Dekemhare	Bovine	Arado	Female	8
2013-10-11	Anseba	Adi-Tekelezan	Dekemhare	Bovine	Arado	Female	9
2013-10-11	Anseba	Adi-Tekelezan	Dekemhare	Bovine	Arado	Female	2.5
2013-10-11	Anseba	Adi-Tekelezan	Dekemhare	Bovine	Arado	Male	3
2013-10-11	Anseba	Adi-Tekelezan	Dekemhare	Bovine	Arado	Female	7
2013-10-11	Anseba	Adi-Tekelezan	Dekemhare	Bovine	Arado	Female	8
2013-10-11	Anseba	Adi-Tekelezan	Dekemhare	Bovine	Arado	Female	5
2013-10-11	Anseba	Adi-Tekelezan	Dekemhare	Bovine	Arado	Female	9
2013-10-11	Anseba	Adi-Tekelezan	Dekemhare	Bovine	Arado	Female	3
2013-10-11	Anseba	Adi-Tekelezan	Dekemhare	Bovine	Arado	Male	10
2013-10-11	Anseba	Adi-Tekelezan	Dekemhare	Bovine	Arado	Female	8
2013-10-11	Anseba	Adi-Tekelezan	Dekemhare	Bovine	Arado	Female	8
2013-10-11	Anseba	Adi-Tekelezan	Dekemhare	Bovine	Arado	Male	6
2013-10-11	Anseba	Adi-Tekelezan	Dekemhare	Bovine	Arado	Male	6
2013-10-11	Anseba	Adi-Tekelezan	Dekemhare	Bovine	Arado	Male	8
2013-10-11	Anseba	Adi-Tekelezan	Dekemhare	Bovine	Arado	Male	9
2013-10-11	Anseba	Adi-Tekelezan	Dekemhare	Bovine	Arado	Male	4
2013-10-11	Anseba	Adi-Tekelezan	Dekemhare	Bovine	Arado	Male	7
2013-10-11	Anseba	Adi-Tekelezan	Dekemhare	Bovine	Arado	Male	9
2013-10-11	Anseba	Adi-Tekelezan	Dekemhare	Bovine	Arado	Male	10
2013-10-11	Anseba	Adi-Tekelezan	Dekemhare	Bovine	Arado	Male	10
2013-10-11	Anseba	Adi-Tekelezan	Dekemhare	Bovine	Arado	Male	8
2013-10-11	Anseba	Adi-Tekelezan	Dekemhare	Bovine	Arado	Male	10
2013-10-11	Anseba	Adi-Tekelezan	Dekemhare	Bovine	Arado	Male	10
2013-10-11	Anseba	Adi-Tekelezan	Dekemhare	Bovine	Arado	Female	9
2013-10-11	Anseba	Adi-Tekelezan	Dekemhare	Bovine	Arado	Male	6
2013-10-11	Anseba	Adi-Tekelezan	Dekemhare	Bovine	Arado	Female	2
2013-10-11	Anseba	Adi-Tekelezan	Dekemhare	Bovine	Arado	Male	1
2013-10-11	Anseba	Adi-Tekelezan	Dekemhare	Bovine	Arado	Male	5
2013-10-11	Anseba	Adi-Tekelezan	Dekemhare	Bovine	Arado	Female	5
2013-10-11	Anseba	Adi-Tekelezan	Dekemhare	Bovine	Arado	Female	4
2013-10-11	Anseba	Adi-Tekelezan	Dekemhare	Bovine	Arado	Male	6
2013-10-11	Anseba	Adi-Tekelezan	Dekemhare	Bovine	Arado	Male	4
2013-10-11	Anseba	Adi-Tekelezan	Dekemhare	Bovine	Arado	Male	10
2013-10-11	Anseba	Adi-Tekelezan	Dekemhare	Bovine	Arado	Female	9
2013-10-11	Anseba	Adi-Tekelezan	Dekemhare	Bovine	Arado	Female	4
2013-10-11	Anseba	Adi-Tekelezan	Dekemhare	Bovine	Arado	Female	2
2013-10-11	Anseba	Adi-Tekelezan	Dekemhare	Bovine	Arado	Female	8
2013-10-11	Anseba	Adi-Tekelezan	Dekemhare	Bovine	Arado	Female	2
2013-10-11	Anseba	Adi-Tekelezan	Dekemhare	Bovine	Barka	Male	5
2013-10-11	Anseba	Adi-Tekelezan	Dekemhare	Bovine	Barka	Male	3
2013-10-11	Anseba	Adi-Tekelezan	Dekemhare	Bovine	Barka	Male	5
2013-10-11	Anseba	Adi-Tekelezan	Dekemhare	Bovine	Barka	Female	8
2013-10-11	Anseba	Adi-Tekelezan	Dekemhare	Bovine	Barka	Female	11
2013-10-11	Anseba	Adi-Tekelezan	Dekemhare	Bovine	Barka	Male	3
2013-10-11	Anseba	Adi-Tekelezan	Dekemhare	Bovine	Barka	Male	1
2013-10-11	Anseba	Adi-Tekelezan	Dekemhare	Bovine	Barka	Male	5
2013-10-11	Anseba	Adi-Tekelezan	Dekemhare	Bovine	Barka	Female	7
2013-10-11	Anseba	Adi-Tekelezan	Dekemhare	Bovine	Barka	Male	5
2013-10-11	Anseba	Adi-Tekelezan	Dekemhare	Bovine	Barka	Male	8
2013-10-11	Anseba	Adi-Tekelezan	Dekemhare	Bovine	Barka	Male	6
2013-10-11	Anseba	Adi-Tekelezan	Dekemhare	Bovine	Barka	Male	7
2013-10-11	Anseba	Adi-Tekelezan	Dekemhare	Bovine	Barka	Male	5
2013-10-11	Anseba	Adi-Tekelezan	Dekemhare	Bovine	Arado	Male	4
2013-10-11	Anseba	Adi-Tekelezan	Dekemhare	Bovine	Arado	Male	8
2013-10-11	Anseba	Adi-Tekelezan	Dekemhare	Bovine	Arado	Male	0.6
2013-10-11	Anseba	Adi-Tekelezan	Dekemhare	Bovine	Arado	Male	7
2013-10-11	Anseba	Adi-Tekelezan	Dekemhare	Bovine	Arado	Male	6
2013-10-11	Anseba	Adi-Tekelezan	Dekemhare	Bovine	Arado	Female	8
2013-10-11	Anseba	Adi-Tekelezan	Dekemhare	Bovine	Arado	Female	6
2013-10-11	Anseba	Adi-Tekelezan	Dekemhare	Bovine	Arado	Female	2
2013-10-11	Anseba	Adi-Tekelezan	Dekemhare	Bovine	Arado	Female	7
2013-10-11	Anseba	Adi-Tekelezan	Dekemhare	Bovine	Arado	Male	8
2013-10-11	Anseba	Adi-Tekelezan	Dekemhare	Bovine	Arado	Male	8
2013-10-11	Anseba	Adi-Tekelezan	Dekemhare	Bovine	Arado	Female	7
2013-10-11	Anseba	Adi-Tekelezan	Dekemhare	Bovine	Arado	Male	7
2013-10-11	Anseba	Adi-Tekelezan	Dekemhare	Bovine	Arado	Male	7
2013-10-23	Debub	Debarwa	Adi-Logo	Bovine	Barka	Female	5
2013-10-23	Debub	Debarwa	Adi-Logo	Bovine	Barka	Female	10
2013-10-23	Debub	Debarwa	Adi-Logo	Bovine	Barka	Male	6
2013-10-23	Debub	Debarwa	Adi-Logo	Bovine	Barka	Male	2
2013-10-23	Debub	Debarwa	Adi-Logo	Bovine	Barka	Female	5
2013-10-23	Debub	Debarwa	Adi-Logo	Bovine	Barka	Male	2.6
2013-10-23	Debub	Debarwa	Adi-Logo	Bovine	Barka	Male	6
2013-10-23	Debub	Debarwa	Adi-Logo	Bovine	Barka	Female	7
2013-10-23	Debub	Debarwa	Adi-Logo	Bovine	Barka	Male	7
2013-10-23	Debub	Debarwa	Adi-Logo	Bovine	Barka	Male	6
2013-10-23	Debub	Debarwa	Adi-Logo	Bovine	Barka	Male	8
2013-10-23	Debub	Debarwa	Adi-Logo	Bovine	Barka	Female	6
2013-10-23	Debub	Debarwa	Adi-Logo	Bovine	Barka	Male	6
2013-10-23	Debub	Debarwa	Adi-Logo	Bovine	Barka	Female	2
2013-10-23	Debub	Debarwa	Adi-Logo	Bovine	Barka	Female	3
2013-10-23	Debub	Debarwa	Adi-Logo	Bovine	Barka	Female	9
2013-10-23	Debub	Debarwa	Adi-Logo	Bovine	Barka	Male	8
2013-10-23	Debub	Debarwa	Adi-Logo	Bovine	Barka	Male	8
2013-10-23	Debub	Debarwa	Adi-Logo	Bovine	Barka	Male	4
2013-10-23	Debub	Debarwa	Adi-Logo	Bovine	Barka	Male	5
2013-10-23	Debub	Debarwa	Adi-Logo	Bovine	Barka	Female	5
2013-10-23	Debub	Debarwa	Adi-Logo	Bovine	Barka	Female	6
2013-10-23	Debub	Debarwa	Adi-Logo	Bovine	Barka	Female	5
2013-10-23	Debub	Debarwa	Adi-Logo	Bovine	Barka	Female	6
2013-10-23	Debub	Debarwa	Adi-Logo	Bovine	Barka	Male	6
2013-10-23	Debub	Debarwa	Adi-Logo	Bovine	Barka	Female	6
2013-10-23	Debub	Debarwa	Adi-Logo	Bovine	Barka	Male	4
2013-10-23	Debub	Debarwa	Adi-Logo	Bovine	Barka	Female	5
2013-10-23	Debub	Debarwa	Adi-Logo	Bovine	Barka	Male	7
2013-10-23	Debub	Debarwa	Adi-Logo	Bovine	Barka	Female	3
2013-10-23	Debub	Debarwa	Adi-Logo	Bovine	Barka	Male	6
2013-10-23	Debub	Debarwa	Adi-Logo	Bovine	Barka	Male	6
2013-10-23	Debub	Debarwa	Adi-Logo	Bovine	Barka	Male	3
2013-10-23	Debub	Debarwa	Adi-Logo	Bovine	Barka	Male	6
2013-10-23	Debub	Debarwa	Adi-Logo	Bovine	Barka	Female	5
2013-10-23	Debub	Debarwa	Adi-Logo	Bovine	Barka	Male	2
2013-10-23	Debub	Debarwa	Adi-Logo	Bovine	Barka	Male	5
2013-10-23	Debub	Debarwa	Adi-Logo	Bovine	Barka	Male	4
2013-10-23	Debub	Debarwa	Adi-Logo	Bovine	Barka	Female	5
2013-10-23	Debub	Debarwa	Adi-Logo	Bovine	Barka	Male	3
2013-10-23	Debub	Debarwa	Adi-Logo	Bovine	Barka	Male	6
2013-10-23	Debub	Debarwa	Adi-Logo	Bovine	Barka	Female	3
2013-10-23	Debub	Debarwa	Adi-Logo	Bovine	Barka	Male	8
2013-10-23	Debub	Debarwa	Adi-Logo	Bovine	Barka	Male	2
2013-10-23	Debub	Debarwa	Adi-Logo	Bovine	Barka	Male	6
2013-10-23	Debub	Debarwa	Adi-Logo	Bovine	Barka	Male	4
2013-10-23	Debub	Debarwa	Adi-Logo	Bovine	Barka	Male	6
2013-10-23	Debub	Debarwa	Adi-Logo	Bovine	Barka	Female	3
2013-10-23	Debub	Debarwa	Adi-Logo	Bovine	Barka	Male	6
2013-10-23	Debub	Debarwa	Adi-Logo	Bovine	Barka	Female	3
2013-10-23	Debub	Debarwa	Adi-Logo	Bovine	Barka	Female	6
2013-10-23	Debub	Debarwa	Adi-Logo	Bovine	Barka	Male	4
2013-10-23	Debub	Debarwa	Adi-Logo	Bovine	Barka	Female	3
2013-10-23	Debub	Debarwa	Adi-Logo	Bovine	Barka	Male	2
2013-10-23	Debub	Debarwa	Adi-Logo	Bovine	Barka	Female	9
2013-10-23	Debub	Debarwa	Adi-Logo	Bovine	Barka	Male	3
2013-10-23	Debub	Debarwa	Adi-Logo	Bovine	Barka	Male	5
2013-10-23	Debub	Debarwa	Adi-Logo	Bovine	Barka	Male	5
2013-10-23	Debub	Debarwa	Adi-Logo	Bovine	Barka	Female	5
2013-10-23	Debub	Debarwa	Adi-Logo	Bovine	Barka	Male	1.6
2013-10-23	Debub	Debarwa	Adi-Logo	Bovine	Barka	Female	3
2013-10-23	Debub	Debarwa	Gabla Kelay	Bovine	Barka	Male	5
2013-10-23	Debub	Debarwa	Gabla Kelay	Bovine	Barka	Male	6
2013-10-23	Debub	Debarwa	Gabla Kelay	Bovine	Barka	Male	5
2013-10-23	Debub	Debarwa	Gabla Kelay	Bovine	Barka	Female	6
2013-10-23	Debub	Debarwa	Gabla Kelay	Bovine	Barka	Male	6
2013-10-25	Debub	Debarwa	Gabla Kelay	Bovine	Barka	Male	7
2013-10-25	Debub	Debarwa	Gabla Kelay	Bovine	Barka	Male	3
2013-10-25	Debub	Debarwa	Gabla Kelay	Bovine	Barka	Male	7
2013-10-25	Debub	Debarwa	Gabla Kelay	Bovine	Barka	Male	8
2013-10-25	Debub	Debarwa	Gabla Kelay	Bovine	Barka	Female	7
2013-10-25	Debub	Debarwa	Gabla Kelay	Bovine	Barka	Male	7
2013-10-25	Debub	Debarwa	Gabla Kelay	Bovine	Barka	Male	8
2013-10-25	Debub	Debarwa	Gabla Kelay	Bovine	Barka	Male	9
2013-10-25	Debub	Debarwa	Gabla Kelay	Bovine	Barka	Male	7
2013-10-25	Debub	Debarwa	Gabla Kelay	Bovine	Barka	Male	6
2013-10-25	Debub	Debarwa	Gabla Kelay	Bovine	Barka	Female	6
2013-10-25	Debub	Debarwa	Gabla Kelay	Bovine	Barka	Male	7
2013-10-25	Debub	Debarwa	Gabla Kelay	Bovine	Barka	Male	8
2013-10-25	Debub	Debarwa	Gabla Kelay	Bovine	Barka	Female	7
2013-10-25	Debub	Debarwa	Gabla Kelay	Bovine	Barka	Male	7
2013-10-25	Debub	Debarwa	Gabla Kelay	Bovine	Barka	Female	3
2013-10-25	Debub	Debarwa	Gabla Kelay	Bovine	Barka	Male	6
2013-10-25	Debub	Debarwa	Gabla Kelay	Bovine	Barka	Male	6
2013-10-25	Debub	Debarwa	Gabla Kelay	Bovine	Barka	Female	2
2013-10-25	Debub	Debarwa	Gabla Kelay	Bovine	Barka	Male	4
2013-10-25	Debub	Debarwa	Gabla Kelay	Bovine	Barka	Male	6
2013-10-25	Debub	Debarwa	Gabla Kelay	Bovine	Barka	Male	6
2013-10-25	Debub	Debarwa	Gabla Kelay	Bovine	Barka	Male	8
2013-10-25	Debub	Debarwa	Gabla Kelay	Bovine	Barka	Male	6
2013-10-25	Debub	Debarwa	Gabla Kelay	Bovine	Barka	Male	8
2013-10-25	Debub	Debarwa	Gabla Kelay	Bovine	Barka	Male	8
2013-10-25	Debub	Debarwa	Gabla Kelay	Bovine	Barka	Male	7
2013-10-25	Debub	Debarwa	Gabla Kelay	Bovine	Barka	Male	7
2013-10-25	Debub	Debarwa	Gabla Kelay	Bovine	Cross	Female	4
2013-10-25	Debub	Debarwa	Gabla Kelay	Bovine	Barka	Female	3
2013-10-25	Debub	Debarwa	Gabla Kelay	Bovine	Barka	Male	6
2013-10-25	Debub	Debarwa	Gabla Kelay	Bovine	Barka	Male	5
2013-10-25	Debub	Debarwa	Gabla Kelay	Bovine	Barka	Male	7
2013-10-25	Debub	Debarwa	Gabla Kelay	Bovine	Barka	Female	7
2013-10-25	Debub	Debarwa	Gabla Kelay	Bovine	Barka	Male	8
2013-10-25	Debub	Debarwa	Gabla Kelay	Bovine	Barka	Male	7
2013-10-25	Debub	Debarwa	Gabla Kelay	Bovine	Barka	Male	5
2013-10-25	Debub	Debarwa	Gabla Kelay	Bovine	Barka	Female	2
2013-10-25	Debub	Debarwa	Gabla Kelay	Bovine	Barka	Male	4
2013-10-25	Debub	Debarwa	Elaba	Bovine	Arado	Male	10
2013-10-25	Debub	Debarwa	Elaba	Bovine	Arado	Male	5
2013-10-25	Debub	Debarwa	Elaba	Bovine	Arado	Female	6
2013-10-25	Debub	Debarwa	Elaba	Bovine	Arado	Male	2
2013-10-25	Debub	Debarwa	Elaba	Bovine	Arado	Female	4
2013-10-25	Debub	Debarwa	Elaba	Bovine	Arado	Female	3
2013-10-25	Debub	Debarwa	Elaba	Bovine	Arado	Male	9
2013-10-25	Debub	Debarwa	Elaba	Bovine	Arado	Male	7
2013-10-25	Debub	Debarwa	Elaba	Bovine	Arado	Male	10
2013-10-25	Debub	Debarwa	Elaba	Bovine	Arado	Male	6
2013-10-25	Debub	Debarwa	Elaba	Bovine	Arado	Male	6
2013-10-25	Debub	Debarwa	Elaba	Bovine	Arado	Female	6
2013-10-25	Debub	Debarwa	Elaba	Bovine	Arado	Male	11
2013-10-25	Debub	Debarwa	Elaba	Bovine	Arado	Male	11
2013-10-25	Debub	Debarwa	Elaba	Bovine	Arado	Male	4
2013-10-25	Debub	Debarwa	Elaba	Bovine	Arado	Female	5
2013-10-25	Debub	Debarwa	Elaba	Bovine	Arado	Male	6
2013-10-25	Debub	Debarwa	Elaba	Bovine	Arado	Female	7
2013-10-25	Debub	Debarwa	Elaba	Bovine	Arado	Female	6
2013-10-25	Debub	Debarwa	Elaba	Bovine	Arado	Female	6
2013-10-25	Debub	Debarwa	Elaba	Bovine	Arado	Male	9
2013-10-25	Debub	Debarwa	Elaba	Bovine	Arado	Male	6
2013-10-25	Debub	Debarwa	Elaba	Bovine	Barks	Male	6
2013-10-25	Debub	Debarwa	Elaba	Bovine	Arado	Male	11
2013-10-25	Debub	Debarwa	Elaba	Bovine	Arado	Female	8
2013-10-25	Debub	Debarwa	Elaba	Bovine	Arado	Female	7
2013-10-25	Debub	Debarwa	Elaba	Bovine	Arado	Female	3
2013-10-25	Debub	Debarwa	Elaba	Bovine	Arado	Female	7
2013-10-25	Debub	Debarwa	Elaba	Bovine	Arado	Female	3
2013-10-25	Debub	Debarwa	Elaba	Bovine	Arado	Male	4
2013-10-25	Debub	Debarwa	Elaba	Bovine	Arado	Female	5
2013-10-25	Debub	Debarwa	Elaba	Bovine	Arado	Female	10
2013-10-25	Debub	Debarwa	Elaba	Bovine	Arado	Male	8
2013-10-25	Debub	Debarwa	Elaba	Bovine	Arado	Male	8
2013-10-25	Debub	Debarwa	Elaba	Bovine	Arado	Female	9
2013-10-25	Debub	Debarwa	Elaba	Bovine	Arado	Male	4
2013-10-25	Debub	Debarwa	Elaba	Bovine	Arado	Male	4
2013-10-25	Debub	Debarwa	Elaba	Bovine	Arado	Female	6
2013-10-25	Debub	Debarwa	Elaba	Bovine	Arado	Male	8
2013-10-25	Debub	Debarwa	Elaba	Bovine	Arado	Male	6
2013-10-25	Debub	Debarwa	Elaba	Bovine	Arado	Male	3
2013-10-25	Debub	Debarwa	Elaba	Bovine	Arado	Female	4
2013-10-25	Debub	Debarwa	Elaba	Bovine	Arado	Male	4
2013-10-25	Debub	Debarwa	Elaba	Bovine	Arado	Male	5
2013-10-25	Debub	Debarwa	Elaba	Bovine	Arado	Female	7
2013-10-25	Debub	Debarwa	Elaba	Bovine	Arado	Female	3
2013-10-25	Debub	Debarwa	Elaba	Bovine	Arado	Female	5
2013-10-25	Debub	Debarwa	Elaba	Bovine	Arado	Female	10
2013-10-24	Debub	Debarwa	Deko-Tsinea	Bovine	Barks	Female	15
2013-10-24	Debub	Debarwa	Deko-Tsinea	Bovine	Barks	Female	8
2013-10-24	Debub	Debarwa	Deko-Tsinea	Bovine	Barks	Male	6
2013-10-24	Debub	Debarwa	Deko-Tsinea	Bovine	Barks	Female	5
2013-10-24	Debub	Debarwa	Deko-Tsinea	Bovine	Barks	Female	4
2013-10-24	Debub	Debarwa	Deko-Tsinea	Bovine	Arado	Female	7
2013-10-24	Debub	Debarwa	Deko-Tsinea	Bovine	Barka	Female	7
2013-10-24	Debub	Debarwa	Deko-Tsinea	Bovine	Barka	Female	3
2013-10-24	Debub	Debarwa	Deko-Tsinea	Bovine	Barka	Female	8
2013-10-24	Debub	Debarwa	Deko-Tsinea	Bovine	Barka	Male	10
2013-10-24	Debub	Debarwa	Deko-Tsinea	Bovine	Barka	Female	8
2013-10-24	Debub	Debarwa	Deko-Tsinea	Bovine	Barka	Female	2
2013-10-24	Debub	Debarwa	Deko-Tsinea	Bovine	Barka	Female	11
2013-10-24	Debub	Debarwa	Deko-Tsinea	Bovine	Barka	Female	7
2013-10-24	Debub	Debarwa	Deko-Tsinea	Bovine	Barka	Male	2
2013-10-24	Debub	Debarwa	Deko-Tsinea	Bovine	Barka	Female	2
2013-10-24	Debub	Debarwa	Deko-Tsinea	Bovine	Barka	Female	8
2013-10-24	Debub	Debarwa	Deko-Tsinea	Bovine	Barka	Female	2
2013-10-24	Debub	Debarwa	Deko-Tsinea	Bovine	Barka	Female	2
2013-10-24	Debub	Debarwa	Deko-Tsinea	Bovine	Barka	Female	8
2013-10-24	Debub	Debarwa	Deko-Tsinea	Bovine	Barka	Female	6
2013-10-24	Debub	Debarwa	Deko-Tsinea	Bovine	Arado	Female	5
2013-10-24	Debub	Debarwa	Deko-Tsinea	Bovine	Barka	Male	8
2013-10-24	Debub	Debarwa	Deko-Tsinea	Bovine	Barka	Male	9
2013-10-24	Debub	Debarwa	Deko-Tsinea	Bovine	Barka	Female	6
2013-10-24	Debub	Debarwa	Deko-Tsinea	Bovine	Barka	Male	8
2013-10-24	Debub	Debarwa	Deko-Tsinea	Bovine	Barka	Female	10
2013-10-24	Debub	Debarwa	Deko-Tsinea	Bovine	Barka	Male	1
2013-10-24	Debub	Debarwa	Deko-Tsinea	Bovine	Barka	Female	6
2013-10-24	Debub	Debarwa	Deko-Tsinea	Bovine	Barka	Female	5
2013-10-24	Debub	Debarwa	Deko-Tsinea	Bovine	Barka	Male	1
2013-10-24	Debub	Debarwa	Deko-Tsinea	Bovine	Arado	Female	3
2013-10-24	Debub	Debarwa	Deko-Tsinea	Bovine	Arado	Female	4
2013-10-24	Debub	Debarwa	Deko-Tsinea	Bovine	Arado	Female	1
2013-10-24	Debub	Debarwa	Deko-Tsinea	Bovine	Barka	Male	8
2013-10-24	Debub	Debarwa	Deko-Tsinea	Bovine	Barka	Female	5
2013-10-24	Debub	Debarwa	Deko-Tsinea	Bovine	Barka	Female	4
2013-10-24	Debub	Debarwa	Deko-Tsinea	Bovine	Barka	Female	7
2013-10-29	Debub	Mendefera	Klowliea	Bovine	Barka	Male	12
2013-10-29	Debub	Mendefera	Klowliea	Bovine	Barka	Male	6
2013-10-29	Debub	Mendefera	Klowliea	Bovine	Arado	Male	10
2013-10-29	Debub	Mendefera	Klowliea	Bovine	Arado	Female	2.5
2013-10-29	Debub	Mendefera	Klowliea	Bovine	Barks	Female	4
2013-10-29	Debub	Mendefera	Klowliea	Bovine	Barks	Female	1
2013-10-29	Debub	Mendefera	Klowliea	Bovine	Arado	Male	15
2013-10-29	Debub	Mendefera	Klowliea	Bovine	Arado	Male	7
2013-10-29	Debub	Mendefera	Klowliea	Bovine	Barka	Male	14
2013-10-29	Debub	Mendefera	Klowliea	Bovine	Barka	Male	8
2013-10-29	Debub	Mendefera	Klowliea	Bovine	Arado	Male	12
2013-10-29	Debub	Mendefera	Klowliea	Bovine	Barka	Male	8
2013-10-29	Debub	Mendefera	Klowliea	Bovine	Arado	Female	6
2013-10-29	Debub	Mendefera	Klowliea	Bovine	Arado	Male	3
2013-10-29	Debub	Mendefera	Klowliea	Bovine	Arado	Male	8
2013-10-29	Debub	Mendefera	Klowliea	Bovine	Arado	Female	10
2013-10-29	Debub	Mendefera	Klowliea	Bovine	Arado	Female	3
2013-10-29	Debub	Mendefera	Klowliea	Bovine	Arado	Male	9
2013-10-29	Debub	Mendefera	Klowliea	Bovine	Barka	Female	5
2013-10-29	Debub	Mendefera	Klowliea	Bovine	Barka	Male	9
2013-10-29	Debub	Mendefera	Klowliea	Bovine	Barka	Female	6
2013-10-29	Debub	Mendefera	Klowliea	Bovine	Barka	Male	6
2013-10-29	Debub	Mendefera	Klowliea	Bovine	Barka	Male	11
2013-10-29	Debub	Mendefera	Klowliea	Bovine	Arado	Female	5
2013-10-29	Debub	Mendefera	Klowliea	Bovine	Arado	Male	4
2013-10-29	Debub	Mendefera	Klowliea	Bovine	Barks	Male	5
2013-10-29	Debub	Mendefera	Klowliea	Bovine	Barks	Female	6
2013-10-29	Debub	Mendefera	Klowliea	Bovine	Arado	Female	2
2013-10-29	Debub	Mendefera	Klowliea	Bovine	Barka	Male	7
2013-10-29	Debub	Mendefera	Klowliea	Bovine	Barka	Female	1
2013-10-29	Debub	Mendefera	Klowliea	Bovine	Barka	Male	1.5
2013-10-29	Debub	Mendefera	Klowliea	Bovine	Arado	Female	8
2013-10-29	Debub	Mendefera	Klowliea	Bovine	Arado	Male	10
2013-10-29	Debub	Mendefera	Klowliea	Bovine	Arado	Male	8
2013-10-29	Debub	Mendefera	Klowliea	Bovine	Barka	Male	8
2013-10-29	Debub	Mendefera	Klowliea	Bovine	Barka	Male	3
2013-10-29	Debub	Mendefera	Klowliea	Bovine	Barka	Male	8
2013-10-29	Debub	Mendefera	Klowliea	Bovine	Barka	Male	10
2013-10-29	Debub	Mendefera	Klowliea	Bovine	Barka	Female	3.5
2013-10-29	Debub	Mendefera	Klowliea	Bovine	Barka	Female	2.5
2013-10-29	Debub	Mendefera	Klowliea	Bovine	Arado	Female	1
2013-10-29	Debub	Mendefera	Klowliea	Bovine	Barka	Male	4
2013-10-29	Debub	Mendefera	Klowliea	Bovine	Arado	Male	1
2013-10-29	Debub	Mendefera	Klowliea	Bovine	Arado	Male	7
2013-10-29	Debub	Mendefera	Klowliea	Bovine	Arado	Male	7
2013-10-29	Debub	Mendefera	Klowliea	Bovine	Barka	Female	5
2013-10-29	Debub	Mendefera	Klowliea	Bovine	Barka	Male	10
2013-10-29	Debub	Mendefera	Klowliea	Bovine	Barka	Male	11
2013-10-29	Debub	Mendefera	Klowliea	Bovine	Arado	Male	9
2013-10-29	Debub	Mendefera	Klowliea	Bovine	Arado	Male	7
2013-10-29	Debub	Mendefera	Klowliea	Bovine	Barka	Female	8
2013-10-29	Debub	Mendefera	Klowliea	Bovine	Barka	Female	7
2013-10-29	Debub	Mendefera	Klowliea	Bovine	Hamaria	Male	3
2013-10-29	Debub	Mendefera	Klowliea	Bovine	Hamaria	Male	10
2013-10-29	Debub	Mendefera	Klowliea	Bovine	Hamaria	Female	7
2013-10-29	Debub	Mendefera	Klowliea	Bovine	Hamaria	Female	2
2013-10-29	Debub	Mendefera	Klowliea	Bovine	Barka	Male	3
2013-10-29	Debub	Mendefera	Klowliea	Bovine	Barka	Female	8
2013-10-29	Debub	Mendefera	Klowliea	Bovine	Barka	Female	3
2013-10-29	Debub	Mendefera	Klowliea	Bovine	Barka	Male	3
2013-10-29	Debub	Mendefera	Klowliea	Bovine	Barka	Male	1
2013-10-29	Debub	Mendefera	Klowliea	Bovine	Barka	Male	2
2013-10-29	Debub	Mendefera	Klowliea	Bovine	Barka	Male	8
2013-10-29	Debub	Mendefera	Klowliea	Bovine	Arado	Female	5
2013-10-29	Debub	Mendefera	Klowliea	Bovine	Barka	Male	10
2013-10-29	Debub	Mendefera	Klowliea	Bovine	Barka	Male	2
2013-10-29	Debub	Mendefera	Klowliea	Bovine	Barka	Male	3
2013-10-29	Debub	Mendefera	Klowliea	Bovine	Arado	Male	5
2013-10-29	Debub	Mendefera	Klowliea	Bovine	Barka	Female	6
2013-10-29	Debub	Mendefera	Klowliea	Bovine	Arado	Male	1
2013-10-29	Debub	Mendefera	Klowliea	Bovine	Arado	Male	6
2013-10-29	Debub	Mendefera	Klowliea	Bovine	Arado	Male	10
2013-10-29	Debub	Mendefera	Klowliea	Bovine	Barka	Male	6
2013-10-29	Debub	Mendefera	Klowliea	Bovine	Arado	Female	6
2013-10-29	Debub	Mendefera	Klowliea	Bovine	Barka	Male	3
2013-10-29	Debub	Mendefera	Klowliea	Bovine	Barka	Male	3
2013-10-29	Debub	Mendefera	Klowliea	Bovine	Barka	Male	2
2013-10-29	Debub	Mendefera	Klowliea	Bovine	Arado	Female	3
2013-10-29	Debub	Mendefera	Klowliea	Bovine	Barka	Female	8
2013-10-29	Debub	Mendefera	Klowliea	Bovine	Arado	Male	8
2013-10-29	Debub	Mendefera	Klowliea	Bovine	Arado	Female	6
2013-10-29	Debub	Mendefera	Klowliea	Bovine	Barka	Male	3
2013-10-29	Debub	Mendefera	Klowliea	Bovine	Barka	Female	5
2013-10-29	Debub	Mendefera	Klowliea	Bovine	Barka	Male	3
2013-10-29	Debub	Mendefera	Klowliea	Bovine	Barka	Male	8
2013-10-29	Debub	Mendefera	Klowliea	Bovine	Barka	Female	3
2013-10-29	Debub	Mendefera	Klowliea	Bovine	Barka	Female	6
2013-10-29	Debub	Mendefera	Klowliea	Bovine	Barka	Male	10
2013-10-29	Debub	Mendefera	Klowliea	Bovine	Barka	Female	8
2013-10-29	Debub	Mendefera	Klowliea	Bovine	Barka	Female	8
2013-10-29	Debub	Mendefera	Klowliea	Bovine	Arado	Female	6
2013-10-29	Debub	Mendefera	Klowliea	Bovine	Arado	Female	2
2013-10-29	Debub	Mendefera	Klowliea	Bovine	Barka	Female	5
2013-10-29	Debub	Mendefera	Klowliea	Bovine	Barka	Female	5
2013-10-29	Debub	Mendefera	Klowliea	Bovine	Arado	Female	12
2013-10-29	Debub	Mendefera	Klowliea	Bovine	Barka	Female	6
2013-10-29	Debub	Mendefera	Klowliea	Bovine	Arado	Female	7
2013-10-29	Debub	Mendefera	Klowliea	Bovine	Barka	Male	12
2013-10-29	Debub	Mendefera	Klowliea	Bovine	Barka	Male	12
2013-10-29	Debub	Mendefera	Klowliea	Bovine	Barka	Female	5
2013-10-29	Debub	Mendefera	Klowliea	Bovine	Arado	Male	4
2013-10-29	Debub	Mendefera	Klowliea	Bovine	Arado	Female	6
2013-10-29	Debub	Mendefera	Klowliea	Bovine	Arado	Male	7
2013-10-29	Debub	Mendefera	Klowliea	Bovine	Arado	Male	10
2013-10-30	Debub	Mendefera	Adi-Garna	Bovine	Arado	Male	1
2013-10-30	Debub	Mendefera	Adi-Garna	Bovine	Arado	Female	5
2013-10-30	Debub	Mendefera	Adi-Garna	Bovine	Barka	Female	7
2013-10-30	Debub	Mendefera	Adi-Garna	Bovine	Arado	Female	4
2013-10-30	Debub	Mendefera	Adi-Garna	Bovine	Arado	Female	5
2013-10-30	Debub	Mendefera	Adi-Garna	Bovine	Barka	Female	5
2013-10-30	Debub	Mendefera	Adi-Garna	Bovine	Barka	Female	4
2013-10-30	Debub	Mendefera	Adi-Garna	Bovine	Barka	Male	8
2013-10-30	Debub	Mendefera	Adi-Garna	Bovine	B+A	Female	3
2013-10-30	Debub	Mendefera	Adi-Garna	Bovine	Arado	Male	8
2013-10-30	Debub	Mendefera	Adi-Garna	Bovine	Barka	Female	4
2013-10-30	Debub	Mendefera	Adi-Garna	Bovine	Barka	Female	8
2013-10-30	Debub	Mendefera	Adi-Garna	Bovine	Barka	Male	1.5
2013-10-30	Debub	Mendefera	Adi-Garna	Bovine	Barka	Female	5
2013-10-30	Debub	Mendefera	Adi-Garna	Bovine	Barka	Female	5
2013-10-30	Debub	Mendefera	Adi-Garna	Bovine	Arado	Male	3
2013-10-30	Debub	Mendefera	Adi-Garna	Bovine	Arado	Female	8
2013-10-30	Debub	Mendefera	Adi-Garna	Bovine	Arado	Female	6
2013-10-30	Debub	Mendefera	Adi-Garna	Bovine	Barka	Female	4
2013-10-30	Debub	Mendefera	Adi-Garna	Bovine	Barka	Female	8
2013-10-30	Debub	Mendefera	Adi-Garna	Bovine	Arado	Female	6
2013-10-30	Debub	Mendefera	Adi-Garna	Bovine	Arado	Female	6
2013-10-30	Debub	Mendefera	Adi-Garna	Bovine	Arado	Female	6
2013-10-30	Debub	Mendefera	Adi-Garna	Bovine	Arado	Female	4
2013-10-30	Debub	Mendefera	Adi-Garna	Bovine	Arado	Female	4
2013-10-30	Debub	Mendefera	Adi-Garna	Bovine	Arado	Female	8
2013-10-30	Debub	Mendefera	Adi-Garna	Bovine	Arado	Female	6
2013-10-30	Debub	Mendefera	Adi-Garna	Bovine	Arado	Female	10
2013-10-30	Debub	Mendefera	Adi-Garna	Bovine	Arado	Female	7
2013-10-30	Debub	Mendefera	Adi-Garna	Bovine	Arado	Female	3
2013-10-30	Debub	Mendefera	Adi-Garna	Bovine	Arado	Female	6
2013-10-30	Debub	Mendefera	Adi-Garna	Bovine	Barka	Female	10
2013-10-30	Debub	Mendefera	Adi-Garna	Bovine	Barka	Female	2
2013-10-30	Debub	Mendefera	Adi-Garna	Bovine	Arado	Female	3
2013-10-30	Debub	Mendefera	Adi-Garna	Bovine	Barka	Female	6
2013-10-30	Debub	Mendefera	Adi-Garna	Bovine	Barka	Male	3
2013-10-30	Debub	Mendefera	Adi-Garna	Bovine	Barka	Female	6
2013-10-30	Debub	Mendefera	Adi-Garna	Bovine	Barka	Male	4
2013-10-30	Debub	Mendefera	Adi-Garna	Bovine	Barka	Female	8
2013-10-30	Debub	Mendefera	Adi-Garna	Bovine	Barka	Male	2
2013-10-30	Debub	Mendefera	Adi-Garna	Bovine	Barka	Female	8
2013-10-30	Debub	Mendefera	Adi-Garna	Bovine	Barka	Female	3
2013-10-30	Debub	Mendefera	Adi-Garna	Bovine	Barka	Female	5
2013-10-30	Debub	Mendefera	Adi-Garna	Bovine	Arado	Female	3
2013-10-30	Debub	Mendefera	Adi-Garna	Bovine	Barka	Female	4
2013-10-30	Debub	Mendefera	Adi-Garna	Bovine	Barka	Male	8
2013-10-30	Debub	Mendefera	Adi-Garna	Bovine	Barka	Male	10
2013-10-30	Debub	Mendefera	Adi-Garna	Bovine	Barka	Male	3
2013-10-30	Debub	Mendefera	Adi-Garna	Bovine	Barka	Male	4
2013-10-30	Debub	Mendefera	Adi-Garna	Bovine	Barka	Male	10
2013-10-30	Debub	Mendefera	Adi-Garna	Bovine	Arado	Female	3
2013-10-30	Debub	Mendefera	Adi-Garna	Bovine	Arado	Female	4
2013-10-30	Debub	Mendefera	Adi-GAHZid	Bovine	Arado	Male	10
2013-10-30	Debub	Mendefera	Adi-GAHZid	Bovine	Arado	Male	6
2013-10-30	Debub	Mendefera	Adi-GAHZid	Bovine	Arado	Male	10
2013-10-30	Debub	Mendefera	Adi-GAHZid	Bovine	Arado	Male	8
2013-10-30	Debub	Mendefera	Adi-GAHZid	Bovine	Arado	Female	8
2013-10-30	Debub	Mendefera	Adi-GAHZid	Bovine	Arado	Male	4
2013-10-30	Debub	Mendefera	Adi-GAHZid	Bovine	Arado	Male	6
2013-10-30	Debub	Mendefera	Adi-GAHZid	Bovine	Arado	Female	4
2013-10-30	Debub	Mendefera	Adi-GAHZid	Bovine	Arado	Male	7
2013-10-30	Debub	Mendefera	Adi-GAHZid	Bovine	Arado	Male	5
2013-10-30	Debub	Mendefera	Adi-GAHZid	Bovine	Arado	Male	7
2013-10-30	Debub	Mendefera	Adi-GAHZid	Bovine	Arado	Male	8
2013-10-30	Debub	Mendefera	Adi-GAHZid	Bovine	Barka	Male	5
2013-10-30	Debub	Mendefera	Adi-GAHZid	Bovine	Arado	Male	8
2013-10-30	Debub	Mendefera	Adi-GAHZid	Bovine	Barka	Male	3
2013-10-30	Debub	Mendefera	Adi-GAHZid	Bovine	Arado	Male	9
2013-10-30	Debub	Mendefera	Adi-GAHZid	Bovine	Arado	Male	10
2013-10-30	Debub	Mendefera	Adi-GAHZid	Bovine	Arado	Male	8
2013-10-30	Debub	Mendefera	Adi-GAHZid	Bovine	Arado	Male	3
2013-10-30	Debub	Mendefera	Adi-GAHZid	Bovine	Arado	Male	12
2013-10-30	Debub	Mendefera	Adi-GAHZid	Bovine	Arado	Male	10
2013-10-30	Debub	Mendefera	Adi-GAHZid	Bovine	Arado	Female	9
2013-10-30	Debub	Mendefera	Adi-GAHZid	Bovine	Arado	Male	7
2013-10-30	Debub	Mendefera	Adi-GAHZid	Bovine	Arado	Male	3
2013-10-30	Debub	Mendefera	Adi-GAHZid	Bovine	Arado	Female	6
2013-10-30	Debub	Mendefera	Adi-GAHZid	Bovine	Arado	Male	8
2013-10-30	Debub	Mendefera	Adi-GAHZid	Bovine	Arado	Male	7
2013-10-30	Debub	Mendefera	Adi-GAHZid	Bovine	Arado	Male	12
2013-10-30	Debub	Mendefera	Adi-GAHZid	Bovine	Arado	Male	9
2013-10-30	Debub	Mendefera	Adi-GAHZid	Bovine	Arado	Female	8
2013-10-30	Debub	Mendefera	Adi-GAHZid	Bovine	Arado	Male	13
2013-10-30	Debub	Mendefera	Adi-GAHZid	Bovine	Arado	Female	8
2013-10-30	Debub	Mendefera	Adi-GAHZid	Bovine	Arado	Male	10
2013-10-30	Debub	Mendefera	Adi-GAHZid	Bovine	Arado	Male	7
2013-10-30	Debub	Mendefera	Adi-GAHZid	Bovine	Arado	Male	10
2013-10-30	Debub	Mendefera	Adi-GAHZid	Bovine	Cross	Female	6
2013-10-30	Debub	Mendefera	Adi-GAHZid	Bovine	Arado	Male	8
2013-10-30	Debub	Mendefera	Adi-GAHZid	Bovine	Barka	Male	10
2014-08-27	Gash Barka	Barentu	Kebabi Selam	Bovine	Barka	Female	5
2014-08-27	Gash Barka	Barentu	Kebabi Selam	Bovine	Barka	Female	9
2014-08-27	Gash Barka	Barentu	Kebabi Selam	Bovine	Barka	Female	6
2014-08-27	Gash Barka	Barentu	Kebabi Selam	Bovine	Barka	Female	10
2014-08-27	Gash Barka	Barentu	Kebabi Selam	Bovine	Barka	Female	6
2014-08-27	Gash Barka	Barentu	Kebabi Selam	Bovine	Barka	Female	6
2014-08-27	Gash Barka	Barentu	Kebabi Selam	Bovine	Barka	Female	6
2014-08-27	Gash Barka	Barentu	Kebabi Selam	Bovine	Barka	Female	6
2014-08-27	Gash Barka	Barentu	Kebabi Selam	Bovine	Barka	Female	4
2014-08-27	Gash Barka	Barentu	Kebabi Selam	Bovine	Barka	Female	8
2014-08-27	Gash Barka	Barentu	Kebabi Selam	Bovine	Barka	Female	8
2014-08-27	Gash Barka	Barentu	Kebabi Selam	Bovine	Barka	Female	6
2014-08-27	Gash Barka	Barentu	Kebabi Selam	Bovine	Barka	Male	5
2014-08-27	Gash Barka	Barentu	Kebabi Selam	Bovine	Barka	Female	4
2014-08-27	Gash Barka	Barentu	Kebabi Selam	Bovine	Barka	Female	15
2014-08-27	Gash Barka	Barentu	Kebabi Selam	Bovine	Barka	Female	6
2014-08-27	Gash Barka	Barentu	Kebabi Selam	Bovine	Barka	Female	10
2014-08-27	Gash Barka	Barentu	Kebabi Selam	Bovine	Barka	Female	6
2014-08-27	Gash Barka	Barentu	Kebabi Selam	Bovine	Barka	Female	3
2014-08-27	Gash Barka	Barentu	Kebabi Selam	Bovine	Barka	Female	3
2014-08-27	Gash Barka	Barentu	Kebabi Selam	Bovine	Barka	Female	6
2014-08-27	Gash Barka	Barentu	Kebabi Selam	Bovine	Barka	Female	8
2014-08-27	Gash Barka	Barentu	Kebabi Selam	Bovine	Barka	Female	8
2014-08-27	Gash Barka	Barentu	Kebabi Selam	Bovine	Barka	Male	1
2014-08-27	Gash Barka	Barentu	Kebabi Selam	Bovine	Barka	Female	5
2014-08-27	Gash Barka	Barentu	Kebabi Selam	Bovine	Barka	Female	5
2014-08-27	Gash Barka	Barentu	Kebabi Selam	Bovine	Barka	Female	3
2014-08-27	Gash Barka	Barentu	Kebabi Selam	Bovine	Barka	Female	8
2014-08-28	Gash Barka	Barentu	Kebabi Fithi	Bovine	Barka	Female	9
2014-08-28	Gash Barka	Barentu	Kebabi Fithi	Bovine	Barka	Female	10
2014-08-28	Gash Barka	Barentu	Kebabi Fithi	Bovine	Barka	Female	6
2014-08-28	Gash Barka	Barentu	Kebabi Fithi	Bovine	Barka	Female	9
2014-08-28	Gash Barka	Barentu	Kebabi Fithi	Bovine	Barka	Female	4
2014-08-28	Gash Barka	Barentu	Kebabi Fithi	Bovine	Barka	Female	4
2014-08-28	Gash Barka	Barentu	Kebabi Fithi	Bovine	Barka	Female	10
2014-08-28	Gash Barka	Barentu	Kebabi Fithi	Bovine	Barka	Female	8
2014-08-28	Gash Barka	Barentu	Kebabi Fithi	Bovine	Barka	Female	3
2014-08-28	Gash Barka	Barentu	Kebabi Fithi	Bovine	Barka	Female	10
2014-08-28	Gash Barka	Barentu	Kebabi Fithi	Bovine	Barka	Female	4
2014-08-28	Gash Barka	Barentu	Kebabi Fithi	Bovine	Barka	Female	8
2014-08-28	Gash Barka	Barentu	Kebabi Fithi	Bovine	Barka	Female	6
2014-08-28	Gash Barka	Barentu	Kebabi Fithi	Bovine	Barka	Female	8
2014-08-28	Gash Barka	Barentu	Kebabi Fithi	Bovine	Barka	Female	8
2014-08-28	Gash Barka	Barentu	Kebabi Fithi	Bovine	Barka	Female	9
2014-08-28	Gash Barka	Barentu	Kebabi Fithi	Bovine	Barka	Male	1
2014-08-28	Gash Barka	Barentu	Kebabi Fithi	Bovine	Barka	Female	5
2014-08-28	Gash Barka	Barentu	Kebabi Fithi	Bovine	Barka	Female	7
2014-08-28	Gash Barka	Barentu	Kebabi Fithi	Bovine	Barka	Female	5
2014-08-28	Gash Barka	Barentu	Kebabi Fithi	Bovine	Barka	Female	9
2014-08-28	Gash Barka	Barentu	Kebabi Fithi	Bovine	Barka	Female	6
2014-08-28	Gash Barka	Barentu	Kebabi Fithi	Bovine	Barka	Female	5
2014-08-28	Gash Barka	Barentu	Kebabi Fithi	Bovine	Barka	Female	8
2014-08-28	Gash Barka	Barentu	Kebabi Fithi	Bovine	Barka	Female	4
2014-08-28	Gash Barka	Barentu	Kebabi Fithi	Bovine	Barka	Female	2
2014-08-28	Gash Barka	Barentu	Kebabi Fithi	Bovine	Barka	Female	3
2014-08-28	Gash Barka	Barentu	Kebabi Fithi	Bovine	Barka	Female	7
2014-08-28	Gash Barka	Barentu	Kebabi Fithi	Bovine	Barka	Female	7
2014-08-28	Gash Barka	Barentu	Kebabi Fithi	Bovine	Barka	Female	5
2014-08-28	Gash Barka	Barentu	Kebabi Fithi	Bovine	Barka	Female	3
2014-08-28	Gash Barka	Barentu	Kebabi Fithi	Bovine	Barka	Female	8
2014-08-28	Gash Barka	Barentu	Kebabi Fithi	Bovine	Barka	Female	3
2014-08-28	Gash Barka	Barentu	Kebabi Fithi	Bovine	Barka	Female	8
2014-08-28	Gash Barka	Barentu	Kebabi Fithi	Bovine	Barka	Female	7
2014-08-28	Gash Barka	Barentu	Kebabi Fithi	Bovine	Barka	Female	7
2014-08-28	Gash Barka	Barentu	Kebabi Fithi	Bovine	Barka	Female	6
2014-08-28	Gash Barka	Barentu	Kebabi Fithi	Bovine	Barka	Female	5
2014-08-28	Gash Barka	Barentu	Kebabi Fithi	Bovine	Barka	Female	6
2014-08-28	Gash Barka	Barentu	Kebabi Fithi	Bovine	Barka	Female	5
2014-08-28	Gash Barka	Barentu	Kebabi Fithi	Bovine	Barka	Female	0.8
2014-08-28	Gash Barka	Barentu	Kebabi Fithi	Bovine	Barka	Female	7
2014-08-28	Gash Barka	Barentu	Kebabi Fithi	Bovine	Barka	Male	3
2014-08-28	Gash Barka	Barentu	Kebabi Fithi	Bovine	Barka	Male	1
2014-08-28	Gash Barka	Barentu	Kebabi Fithi	Bovine	Barka	Female	4
2014-08-28	Gash Barka	Barentu	Kebabi Fithi	Bovine	Barka	Female	4
2014-08-28	Gash Barka	Barentu	Kebabi Fithi	Bovine	Barka	Female	8
2014-08-28	Gash Barka	Barentu	Kebabi Fithi	Bovine	Barka	Female	5
2014-08-28	Gash Barka	Barentu	Kebabi Fithi	Bovine	Barka	Female	11
2014-08-28	Gash Barka	Barentu	Kebabi Fithi	Bovine	Barka	Female	7
2014-08-28	Gash Barka	Barentu	Kebabi Fithi	Bovine	Barka	Female	2
2014-08-28	Gash Barka	Barentu	Kebabi Fithi	Bovine	Barka	Female	5
2014-08-28	Gash Barka	Barentu	Kebabi Fithi	Bovine	Barka	Female	5
2014-08-28	Gash Barka	Barentu	Kebabi Fithi	Bovine	Barka	Female	5
2014-08-28	Gash Barka	Barentu	Kebabi Fithi	Bovine	Barka	Female	6
2014-08-28	Gash Barka	Barentu	Kebabi Fithi	Bovine	Barka	Female	7
2014-08-28	Gash Barka	Barentu	Kebabi Fithi	Bovine	Barka	Female	2
2014-08-28	Gash Barka	Barentu	Kebabi Fithi	Bovine	Barka	Female	3
2014-08-28	Gash Barka	Barentu	Kebabi Fithi	Bovine	Barka	Female	8
2014-08-28	Gash Barka	Barentu	Kebabi Fithi	Bovine	Barka	Female	8
2014-08-28	Gash Barka	Barentu	Kebabi Fithi	Bovine	Barka	Female	8
2014-08-28	Gash Barka	Barentu	Kebabi Fithi	Bovine	Barka	Female	8
2014-08-28	Gash Barka	Barentu	Kebabi Fithi	Bovine	Barka	Female	8
2014-08-28	Gash Barka	Barentu	Kebabi Fithi	Bovine	Barka	Female	7
2014-08-28	Gash Barka	Barentu	Kebabi Fithi	Bovine	Barka	Female	7
2014-08-28	Gash Barka	Barentu	Kebabi Fithi	Bovine	Barka	Female	10
2014-08-28	Gash Barka	Barentu	Kebabi Fithi	Bovine	Barka	Female	8
2014-08-28	Gash Barka	Barentu	Kebabi Fithi	Bovine	Barka	Female	9
2014-08-28	Gash Barka	Barentu	Kebabi Fithi	Bovine	Barka	Female	6
2014-08-28	Gash Barka	Barentu	Kebabi Fithi	Bovine	Barka	Female	4
2014-08-28	Gash Barka	Barentu	Kebabi Fithi	Bovine	Barka	Female	11
2014-08-28	Gash Barka	Barentu	Kebabi Fithi	Bovine	Barka	Female	2
2014-08-28	Gash Barka	Barentu	Kebabi Fithi	Bovine	Barka	Female	5
2014-08-28	Gash Barka	Barentu	Kebabi Fithi	Bovine	Barka	Female	8
2014-08-28	Gash Barka	Barentu	Kebabi Fithi	Bovine	Barka	Female	5
2014-08-28	Gash Barka	Barentu	Kebabi Fithi	Bovine	Barka	Female	6
2014-08-28	Gash Barka	Barentu	Kebabi Fithi	Bovine	Barka	Male	1
2014-08-28	Gash Barka	Barentu	Kebabi Fithi	Bovine	Barka	Female	6
2014-08-28	Gash Barka	Barentu	Kebabi Fithi	Bovine	Barka	Female	8
2014-08-28	Gash Barka	Barentu	Kebabi Fithi	Bovine	Barka	Female	10
2014-08-28	Gash Barka	Barentu	Kebabi Fithi	Bovine	Barka	Female	4
2014-08-28	Gash Barka	Barentu	Kebabi Fithi	Bovine	Barka	Female	10
2014-08-28	Gash Barka	Barentu	Kebabi Fithi	Bovine	Barka	Female	8
2014-08-28	Gash Barka	Barentu	Kebabi Fithi	Bovine	Barka	Female	7
2014-08-28	Gash Barka	Barentu	Kebabi Fithi	Bovine	Barka	Male	1
2014-08-28	Gash Barka	Barentu	Kebabi Fithi	Bovine	Barka	Male	1
2014-08-28	Gash Barka	Barentu	Kebabi Fithi	Bovine	Barka	Female	5
2014-08-28	Gash Barka	Barentu	Kebabi Fithi	Bovine	Barka	Female	10
2014-08-28	Gash Barka	Barentu	Kebabi Fithi	Bovine	Barka	Female	1
2014-08-31	Gash Barka	Barentu	Dissei	Bovine	Barka	Male	4
2014-08-31	Gash Barka	Barentu	Dissei	Bovine	Barka	Male	4
2014-08-31	Gash Barka	Barentu	Dissei	Bovine	Barka	Female	1
2014-08-31	Gash Barka	Barentu	Dissei	Bovine	Barka	Female	2
2014-08-31	Gash Barka	Barentu	Dissei	Bovine	Barka	Female	10
2014-08-31	Gash Barka	Barentu	Dissei	Bovine	Barka	Female	6
2014-08-31	Gash Barka	Barentu	Dissei	Bovine	Barka	Female	3
2014-08-31	Gash Barka	Barentu	Dissei	Bovine	Barka	Female	7
2014-08-31	Gash Barka	Barentu	Dissei	Bovine	Barka	Female	1
2014-08-31	Gash Barka	Barentu	Dissei	Bovine	Barka	Female	5
2014-08-31	Gash Barka	Barentu	Dissei	Bovine	Barka	Male	2
2014-08-31	Gash Barka	Barentu	Dissei	Bovine	Barka	Male	3
2014-08-31	Gash Barka	Barentu	Dissei	Bovine	Barka	Female	10
2014-08-31	Gash Barka	Barentu	Dissei	Bovine	Barka	Female	5
2014-08-31	Gash Barka	Barentu	Dissei	Bovine	Barka	Female	7
2014-08-31	Gash Barka	Barentu	Dissei	Bovine	Barka	Female	7
2014-08-31	Gash Barka	Barentu	Dissei	Bovine	Barka	Female	1
2014-08-31	Gash Barka	Barentu	Dissei	Bovine	Barka	Female	1
2015-08-31	Gash Barka	Barentu	Dissei	Bovine	Barka	Female	6
2014-08-31	Gash Barka	Barentu	Dissei	Bovine	Barka	Female	6
2014-08-31	Gash Barka	Barentu	Dissei	Bovine	Barka	Male	1
2014-08-31	Gash Barka	Barentu	Dissei	Bovine	Barka	Female	6
2014-09-01	Gash Barka	Barentu	Ugana	Bovine	Barka	Female	6
2014-09-01	Gash Barka	Barentu	Ugana	Bovine	Barka	Female	4
2014-09-01	Gash Barka	Barentu	Ugana	Bovine	Barka	Female	5
2014-09-01	Gash Barka	Barentu	Ugana	Bovine	Barka	Female	4
2014-09-01	Gash Barka	Barentu	Ugana	Bovine	Barka	Female	1
2014-09-01	Gash Barka	Barentu	Ugana	Bovine	Barka	Female	6
2014-09-06	Gash Barka	Tessenei	Aligidr	Bovine	Barka	Female	4
2014-09-06	Gash Barka	Tessenei	Aligidr	Bovine	Barka	Female	6
2014-09-06	Gash Barka	Tessenei	Aligidr	Bovine	Barka	Female	8
2014-09-06	Gash Barka	Tessenei	Aligidr	Bovine	Barka	Male	2
2014-09-06	Gash Barka	Tessenei	Aligidr	Bovine	Barka	Female	6
2014-09-06	Gash Barka	Tessenei	Aligidr	Bovine	Barka	Female	6
2014-09-06	Gash Barka	Tessenei	Aligidr	Bovine	Barka	Female	6
2014-09-06	Gash Barka	Tessenei	Aligidr	Bovine	Barka	Female	6
2014-09-06	Gash Barka	Tessenei	Aligidr	Bovine	Barka	Female	5
2014-09-06	Gash Barka	Tessenei	Aligidr	Bovine	Barka	Female	6
2014-09-06	Gash Barka	Tessenei	Aligidr	Bovine	Barka	Female	8
2014-09-06	Gash Barka	Tessenei	Aligidr	Bovine	Barka	Female	8
2014-09-06	Gash Barka	Tessenei	Aligidr	Bovine	Barka	Female	5
2014-09-06	Gash Barka	Tessenei	Aligidr	Bovine	Barka	Female	5
2014-09-06	Gash Barka	Tessenei	Aligidr	Bovine	Barka	Female	9
2014-09-06	Gash Barka	Tessenei	Aligidr CampAshera	Bovine	Barka	Female	8
2014-09-06	Gash Barka	Tessenei	Aligidr CampAshera	Bovine	Barka	Female	7
2014-09-06	Gash Barka	Tessenei	Aligidr CampAshera	Bovine	Barka	Female	3
2014-12-06	Gash Barka	Tessenei	Aligidr CampAshera	Bovine	Barka	Female	4
2014-09-06	Gash Barka	Tessenei	Aligidr CampAshera	Bovine	Barka	Female	1
2014-09-06	Gash Barka	Tessenei	Aligidr CampAshera	Bovine	Barka	Female	8
2014-09-06	Gash Barka	Tessenei	Aligidr CampAshera	Bovine	Barka	Female	6
2014-09-06	Gash Barka	Tessenei	Aligidr CampAshera	Bovine	Barka	Female	11
2014-09-06	Gash Barka	Tessenei	Aligidr CampAshera	Bovine	Barka	Female	3
2014-09-06	Gash Barka	Tessenei	Aligidr CampAshera	Bovine	Barka	Female	4
2014-09-06	Gash Barka	Tessenei	Aligidr CampAshera	Bovine	Barka	Female	4
2014-09-06	Gash Barka	Tessenei	Aligidr CampAshera	Bovine	Barka	Female	5
2014-09-06	Gash Barka	Tessenei	Aligidr CampAshera	Bovine	Barka	Female	8
2014-09-06	Gash Barka	Tessenei	Aligidr CampAshera	Bovine	Barka	Female	10
2014-09-06	Gash Barka	Tessenei	Aligidr CampAshera	Bovine	Barka	Female	6
2014-09-06	Gash Barka	Tessenei	Aligidr CampAshera	Bovine	Barka	Female	5
2014-09-06	Gash Barka	Tessenei	Aligidr CampAshera	Bovine	Barka	Female	11
2014-09-06	Gash Barka	Tessenei	Aligidr CampAshera	Bovine	Barka	Female	7
2014-09-06	Gash Barka	Tessenei	Aligidr CampAshera	Bovine	Barka	Female	4
2014-09-06	Gash Barka	Tessenei	Aligidr CampAshera	Bovine	Barka	Female	6
2014-09-06	Gash Barka	Tessenei	Aligidr CampAshera	Bovine	Barka	Female	10
2014-09-06	Gash Barka	Tessenei	Aligidr CampAshera	Bovine	Barka	Female	8
2014-09-06	Gash Barka	Tessenei	Aligidr CampAshera	Bovine	Barka	Female	11
2014-09-06	Gash Barka	Tessenei	Aligidr CampAshera	Bovine	Barka	Female	6
2014-09-06	Gash Barka	Tessenei	Aligidr CampAshera	Bovine	Barka	Female	11
2014-09-06	Gash Barka	Tessenei	Aligidr CampAshera	Bovine	Barka	Female	10
2014-09-06	Gash Barka	Tessenei	Aligidr CampAshera	Bovine	Barka	Female	4
2014-09-06	Gash Barka	Tessenei	Aligidr CampAshera	Bovine	Barka	Female	7
2014-09-06	Gash Barka	Tessenei	Aligidr CampAshera	Bovine	Barka	Female	7
2014-09-06	Gash Barka	Tessenei	Aligidr CampAshera	Bovine	Barka	Female	4
2014-09-13	Gash Barka	Tessenei	Anjahay	Bovine	Barka	Female	3
2014-09-13	Gash Barka	Tessenei	Anjahay	Bovine	Arado	Female	8
2014-09-13	Gash Barka	Tessenei	Anjahay	Bovine	Arado	Female	8
2014-09-13	Gash Barka	Tessenei	Anjahay	Bovine	Arado	Female	5
2014-09-13	Gash Barka	Tessenei	Anjahay	Bovine	Arado	Female	10
2014-09-13	Gash Barka	Tessenei	Anjahay	Bovine	Arado	Female	6
2014-09-13	Gash Barka	Tessenei	Anjahay	Bovine	Arado	Female	7
2014-09-13	Gash Barka	Tessenei	Anjahay	Bovine	Arado	Female	5
2014-09-13	Gash Barka	Tessenei	Anjahay	Bovine	Arado	Female	5
2014-09-13	Gash Barka	Tessenei	Anjahay	Bovine	Arado	Female	9
2014-09-13	Gash Barka	Tessenei	Anjahay	Bovine	Arado	Female	10
2014-09-13	Gash Barka	Tessenei	Anjahay	Bovine	Arado	Female	5
2014-09-13	Gash Barka	Tessenei	Anjahay	Bovine	Arado	Female	12
2014-09-13	Gash Barka	Tessenei	Anjahay	Bovine	Arado	Female	12
2014-09-13	Gash Barka	Tessenei	Anjahay	Bovine	Arado	Female	15
2014-09-13	Gash Barka	Tessenei	Anjahay	Bovine	Arado	Female	6
2014-09-13	Gash Barka	Tessenei	Anjahay	Bovine	Arado	Female	8
2014-09-13	Gash Barka	Tessenei	Anjahay	Bovine	Arado	Female	4
2014-09-13	Gash Barka	Tessenei	Anjahay	Bovine	Arado	Female	10
2014-09-13	Gash Barka	Tessenei	Anjahay	Bovine	Arado	Female	12
2014-09-13	Gash Barka	Tessenei	Anjahay	Bovine	Arado	Female	9
2014-09-13	Gash Barka	Tessenei	Anjahay	Bovine	Arado	Female	6
2014-09-13	Gash Barka	Tessenei	Anjahay	Bovine	Arado	Female	10
2014-09-13	Gash Barka	Tessenei	Anjahay	Bovine	Barka	Female	10
2014-09-13	Gash Barka	Tessenei	Anjahay	Bovine	Barka	Female	7
2014-09-13	Gash Barka	Tessenei	Anjahay	Bovine	Barka	Female	10
2014-09-13	Gash Barka	Tessenei	Anjahay	Bovine	Barka	Female	10
2014-09-13	Gash Barka	Tessenei	Anjahay	Bovine	Barka	Female	10
2014-09-14	Gash Barka	Tessenei	Fanko	Bovine	Barka	Female	4
2014-09-14	Gash Barka	Tessenei	Fanko	Bovine	Barka	Female	5
2014-09-14	Gash Barka	Tessenei	Fanko	Bovine	Barka	Female	7
2014-09-14	Gash Barka	Tessenei	Fanko	Bovine	Barka	Female	10
2014-09-14	Gash Barka	Tessenei	Fanko	Bovine	Barka	Female	5
2014-09-14	Gash Barka	Tessenei	Fanko	Bovine	Barka	Female	5
2014-09-14	Gash Barka	Tessenei	Fanko	Bovine	Barka	Female	11
2014-09-14	Gash Barka	Tessenei	Fanko	Bovine	Barka	Female	5
2014-09-14	Gash Barka	Tessenei	Fanko	Bovine	Barka	Female	4
2014-09-14	Gash Barka	Tessenei	Fanko	Bovine	Barka	Female	5
2014-09-14	Gash Barka	Tessenei	Fanko	Bovine	Barka	Female	7
2014-09-19	Gash Barka	Hykota	Gursub	Bovine	Barka	Female	7
2014-09-19	Gash Barka	Hykota	Gursub	Bovine	Barka	Female	6
2014-09-19	Gash Barka	Hykota	Gursub	Bovine	Barka	Female	8
2014-09-19	Gash Barka	Hykota	Gursub	Bovine	Barka	Female	8
2014-09-19	Gash Barka	Hykota	Gursub	Bovine	Barka	Female	5
2014-09-19	Gash Barka	Hykota	Gursub	Bovine	Barka	Female	6
2014-09-19	Gash Barka	Hykota	Gursub	Bovine	Barka	Female	7
2014-09-19	Gash Barka	Hykota	Gursub	Bovine	Barka	Female	7
2014-09-19	Gash Barka	Hykota	Gursub	Bovine	Barka	Female	6
2014-09-19	Gash Barka	Hykota	Gursub	Bovine	Barka	Female	10
2014-09-19	Gash Barka	Hykota	Gursub	Bovine	Barka	Female	5
2014-09-19	Gash Barka	Hykota	Gursub	Bovine	Barka	Female	6
2014-09-19	Gash Barka	Hykota	Gursub	Bovine	Barka	Female	6
2014-09-19	Gash Barka	Hykota	Gursub	Bovine	Barka	Female	10
2014-09-19	Gash Barka	Hykota	Gursub	Bovine	Barka	Female	6
2014-09-16	Gash Barka	Hykota	Gursub	Bovine	Barka	Female	6
2014-09-20	Gash Barka	Hykota	Hankelkelay	Bovine	Barka	Female	9
2014-09-20	Gash Barka	Hykota	Hankelkelay	Bovine	Barka	Female	7
2014-09-20	Gash Barka	Hykota	Hankelkelay	Bovine	Barka	Female	8
2014-09-20	Gash Barka	Hykota	Hankelkelay	Bovine	Barka	Female	7
2014-09-20	Gash Barka	Hykota	Hankelkelay	Bovine	Barka	Female	9
2014-09-20	Gash Barka	Hykota	Hankelkelay	Bovine	Barka	Female	5
2014-09-20	Gash Barka	Hykota	Hankelkelay	Bovine	Barka	Female	6
2014-09-20	Gash Barka	Hykota	Hankelkelay	Bovine	Barka	Female	6
2014-09-20	Gash Barka	Hykota	Bultubyay	Bovine	Barka	Female	6
2014-09-20	Gash Barka	Hykota	Bultubyay	Bovine	Barka	Female	7
2014-09-20	Gash Barka	Hykota	Bultubyay	Bovine	Barka	Female	7
2014-09-20	Gash Barka	Hykota	Bultubyay	Bovine	Barka	Female	1
2014-09-20	Gash Barka	Hykota	Bultubyay	Bovine	Barka	Male	1
2014-09-20	Gash Barka	Hykota	Bultubyay	Bovine	Barka	Female	8
2014-09-20	Gash Barka	Hykota	Bultubyay	Bovine	Barka	Female	3
2014-09-20	Gash Barka	Hykota	Bultubyay	Bovine	Barka	Female	11
2014-09-20	Gash Barka	Hykota	Bultubyay	Bovine	Barka	Female	9
2014-09-20	Gash Barka	Hykota	Bultubyay	Bovine	Barka	Female	6
2014-09-20	Gash Barka	Hykota	Bultubyay	Bovine	Barka	Female	8
2014-09-20	Gash Barka	Hykota	Bultubyay	Bovine	Barka	Female	6
2014-09-20	Gash Barka	Hykota	Bultubyay	Bovine	Barka	Female	9
2014-09-20	Gash Barka	Hykota	Bultubyay	Bovine	Barka	Female	9
2014-09-20	Gash Barka	Hykota	Bultubyay	Bovine	Barka	Female	6
2014-09-20	Gash Barka	Hykota	Bultubyay	Bovine	Barka	Female	7
2014-09-20	Gash Barka	Hykota	Bultubyay	Bovine	Barka	Female	6
2014-09-20	Gash Barka	Hykota	Bultubyay	Bovine	Barka	Female	8
2014-09-20	Gash Barka	Hykota	Bultubyay	Bovine	Barka	Female	7
2014-09-20	Gash Barka	Hykota	Bultubyay	Bovine	Barka	Female	6
2014-09-20	Gash Barka	Hykota	Bultubyay	Bovine	Barka	Female	8
2014-09-20	Gash Barka	Hykota	Bultubyay	Bovine	Barka	Female	5
2014-09-20	Gash Barka	Hykota	Bultubyay	Bovine	Barka	Female	5
2014-09-20	Gash Barka	Hykota	Bultubyay	Bovine	BarkaxHame	Female	7
2014-09-20	Gash Barka	Hykota	Bultubyay	Bovine	Barka	Female	8
2014-09-20	Gash Barka	Hykota	Bultubyay	Bovine	Barka	Female	8
2014-09-20	Gash Barka	Hykota	Bultubyay	Bovine	Barka	Female	8
2014-09-20	Gash Barka	Hykota	Bultubyay	Bovine	Barka	Female	7
2014-09-20	Gash Barka	Hykota	Adi-Hatsur	Bovine	Barka	Female	2
2014-09-20	Gash Barka	Hykota	Adi-Hatsur	Bovine	Barka	Female	9
2014-09-20	Gash Barka	Hykota	Adi-Hatsur	Bovine	Barka	Female	5
2014-09-20	Gash Barka	Hykota	Adi-Hatsur	Bovine	Barka	Female	7
2014-09-20	Gash Barka	Hykota	Adi-Hatsur	Bovine	Barka	Female	6
2014-09-20	Gash Barka	Hykota	Adi-Hatsur	Bovine	Barka	Female	7
2014-09-20	Gash Barka	Hykota	Adi-Hatsur	Bovine	Barka	Female	7
2014-09-20	Gash Barka	Hykota	Adi-Hatsur	Bovine	Barka	Female	2
2014-09-20	Gash Barka	Hykota	Adi-Hatsur	Bovine	Barka	Female	5
2014-09-20	Gash Barka	Hykota	Adi-Hatsur	Bovine	Barka	Female	4
2014-09-20	Gash Barka	Hykota	Adi-Hatsur	Bovine	Barka	Female	6
2014-09-20	Gash Barka	Hykota	Hykota Town	Bovine	Cross	Female	8
2014-09-20	Gash Barka	Hykota	Hykota Town	Bovine	Cross	Female	8
2014-09-20	Gash Barka	Hykota	Hykota Town	Bovine	Cross	Female	7
2014-09-20	Gash Barka	Hykota	Hykota Town	Bovine	Barka	Female	5
2014-09-20	Gash Barka	Hykota	Hykota Town	Bovine	Barka	Female	5
2014-09-20	Gash Barka	Hykota	Hykota Town	Bovine	Barka	Female	6
2014-09-20	Gash Barka	Hykota	Hykota Town	Bovine	Barka	Female	2
2014-09-20	Gash Barka	Hykota	Hykota Town	Bovine	Barka	Female	5
2014-09-20	Gash Barka	Hykota	Hykota Town	Bovine	Barka	Female	6
2014-09-20	Gash Barka	Hykota	Hykota Town	Bovine	Barka	Female	6
2014-09-20	Gash Barka	Hykota	Hykota Town	Bovine	Barka	Female	9
2014-09-20	Gash Barka	Hykota	Hykota Town	Bovine	Barka	Female	6
2014-09-20	Gash Barka	Hykota	Hykota Town	Bovine	Barka	Female	4
2014-09-20	Gash Barka	Hykota	Hykota Town	Bovine	Barka	Female	5
2014-09-20	Gash Barka	Hykota	Hykota Town	Bovine	Barka	Female	5
2014-09-20	Gash Barka	Hykota	Hykota Town	Bovine	Barka	Female	5
2014-09-20	Gash Barka	Hykota	Hykota Town	Bovine	Barka	Female	9
2014-09-21	Gash Barka	Hykota	Gobosh	Bovine	Barka	Female	7
2014-09-21	Gash Barka	Hykota	Gobosh	Bovine	Barka	Female	7
2015-09-21	Gash Barka	Hykota	Gobosh	Bovine	Barka	Female	8
2016-09-21	Gash Barka	Hykota	Gobosh	Bovine	Barka	Female	5
2017-09-21	Gash Barka	Hykota	Gobosh	Bovine	Barka	Female	7
2018-09-21	Gash Barka	Hykota	Gobosh	Bovine	Barka	Female	5
2019-09-21	Gash Barka	Hykota	Gobosh	Bovine	Barka	Female	8
2020-09-21	Gash Barka	Hykota	Gobosh	Bovine	Barka	Female	7
2021-09-21	Gash Barka	Hykota	Gobosh	Bovine	Barka	Female	7
2022-09-21	Gash Barka	Hykota	Gobosh	Bovine	Barka	Female	7
2023-09-21	Gash Barka	Hykota	Gobosh	Bovine	Barka	Female	5
2024-09-21	Gash Barka	Hykota	Gobosh	Bovine	Barka	Female	1.6
2025-09-21	Gash Barka	Hykota	Gobosh	Bovine	Barka	Female	4
2026-09-21	Gash Barka	Hykota	Gobosh	Bovine	Barka	Female	7
2014-09-22	Gash Barka	Hykota	Alebu	Bovine	Local	Female	7
2014-09-22	Gash Barka	Hykota	Alebu	Bovine	Hameria	Female	6
2014-09-22	Gash Barka	Hykota	Alebu	Bovine	Cross	Female	6
2014-09-22	Gash Barka	Hykota	Alebu	Bovine	Cross	Female	7
2014-09-22	Gash Barka	Hykota	Alebu	Bovine	HF	Female	6
2014-09-22	Gash Barka	Hykota	Alebu	Bovine	Cross	Female	5
2014-09-22	Gash Barka	Hykota	Alebu	Bovine	Cross	Female	5
2014-09-22	Gash Barka	Hykota	Alebu	Bovine	Cross	Female	7
2014-09-22	Gash Barka	Hykota	Alebu	Bovine	Cross	Female	5
2014-09-22	Gash Barka	Hykota	Alebu	Bovine	Cross	Female	7
2014-09-22	Gash Barka	Hykota	Alebu	Bovine	Barka	Female	6
2014-09-22	Gash Barka	Hykota	Alebu	Bovine	Cross	Female	5
2014-09-22	Gash Barka	Hykota	Alebu	Bovine	Cross	Female	6
2014-09-22	Gash Barka	Hykota	Alebu	Bovine	Cross	Female	7
2014-09-22	Gash Barka	Hykota	Alebu	Bovine	Cross	Female	7
2014-09-22	Gash Barka	Hykota	Alebu	Bovine	Cross	Female	7
2014-09-22	Gash Barka	Hykota	Alebu	Bovine	Local	Female	7
2014-09-22	Gash Barka	Hykota	Alebu	Bovine	Local	Female	4
2014-09-22	Gash Barka	Hykota	Alebu	Bovine	Local	Female	4
2014-09-22	Gash Barka	Hykota	Alebu	Bovine	Cross	Female	5
2014-09-22	Gash Barka	Hykota	Alebu	Bovine	Cross	Female	6
2014-09-22	Gash Barka	Hykota	Alebu	Bovine	Cross	Female	6
2014-09-22	Gash Barka	Hykota	Alebu	Bovine	Cross	Female	7
2014-09-22	Gash Barka	Hykota	Alebu	Bovine	Barka	Female	6
2014-09-22	Gash Barka	Hykota	Alebu	Bovine	Cross	Female	7
2014-09-22	Gash Barka	Hykota	Alebu	Bovine	Cross	Female	7
2014-09-22	Gash Barka	Hykota	Alebu	Bovine	Cross	Female	6
2014-09-22	Gash Barka	Hykota	Alebu	Bovine	Cross	Female	7
2014-09-19	Gash Barka	Hykota	Adi-Omer	Bovine	Barka	Female	6
2014-09-19	Gash Barka	Hykota	Adi-Omer	Bovine	Barka	Female	10
2014-09-19	Gash Barka	Hykota	Adi-Omer	Bovine	Barka	Female	10
2014-09-19	Gash Barka	Hykota	Adi-Omer	Bovine	Cross	Female	9
2014-09-19	Gash Barka	Hykota	Adi-Omer	Bovine	Barka	Female	9
2014-09-19	Gash Barka	Hykota	Adi-Omer	Bovine	Cross	Female	9
2014-09-19	Gash Barka	Hykota	Adi-Omer	Bovine	Barks	Female	8
2014-09-19	Gash Barka	Hykota	Adi-Omer	Bovine	Cross	Female	11
2014-09-19	Gash Barka	Hykota	Adi-Omer	Bovine	Cross	Female	6
2014-09-19	Gash Barka	Hykota	Adi-Omer	Bovine	Cross	Female	5
2014-09-19	Gash Barka	Hykota	Adi-Omer	Bovine	Cross	Female	7
2014-09-19	Gash Barka	Hykota	Adi-Omer	Bovine	Cross	Female	11
2014-09-19	Gash Barka	Hykota	Adi-Omer	Bovine	Cross	Female	11
2014-09-19	Gash Barka	Hykota	Adi-Omer	Bovine	Cross	Female	8
2014-09-19	Gash Barka	Hykota	Adi-Omer	Bovine	Cross	Female	9
2014-09-19	Gash Barka	Hykota	Adi-Omer	Bovine	Cross	Female	6
2014-09-19	Gash Barka	Hykota	Adi-Omer	Bovine	Cross	Female	10
2014-09-19	Gash Barka	Hykota	Adi-Omer	Bovine	Cross	Female	7
2014-09-19	Gash Barka	Hykota	Adi-Omer	Bovine	Cross	Female	8
2014-09-19	Gash Barka	Hykota	Adi-Omer	Bovine	Cross	Female	7
2014-09-19	Gash Barka	Hykota	Adi-Omer	Bovine	Cross	Female	5
2014-09-19	Gash Barka	Hykota	Adi-Omer	Bovine	Cross	Female	5
2014-09-19	Gash Barka	Hykota	Adi-Omer	Bovine	Cross	Female	7
2014-09-19	Gash Barka	Hykota	Adi-Omer	Bovine	Cross	Female	5
2014-09-19	Gash Barka	Hykota	Adi-Omer	Bovine	Cross	Female	12
2014-09-19	Gash Barka	Hykota	Adi-Omer	Bovine	Cross	Female	8
2014-09-19	Gash Barka	Hykota	Adi-Omer	Bovine	Cross	Female	6
2014-09-19	Gash Barka	Hykota	Adi-Omer	Bovine	Cross	Female	7
2014-09-19	Gash Barka	Hykota	Adi-Omer	Bovine	Cross	Female	9
2014-09-19	Gash Barka	Hykota	Adi-Omer	Bovine	Cross	Female	9
2014-09-19	Gash Barka	Hykota	Adi-Omer	Bovine	Cross	Female	11
2014-09-25	Gash Barka	Mogolo	Adi-Genad	Bovine	Barka	Female	6
2014-09-25	Gash Barka	Mogolo	Adi-Genad	Bovine	Barka	Female	6
2014-09-25	Gash Barka	Mogolo	Adi-Genad	Bovine	Barka	Female	6
2014-09-25	Gash Barka	Mogolo	Adi-Genad	Bovine	Barka	Female	10
2014-09-25	Gash Barka	Mogolo	Adi-Genad	Bovine	Barka	Female	4
2014-09-25	Gash Barka	Mogolo	Adi-Genad	Bovine	Barka	Female	3
2014-09-25	Gash Barka	Mogolo	Adi-Genad	Bovine	Barka	Female	3
2014-09-25	Gash Barka	Mogolo	Adi-Genad	Bovine	Barka	Female	6
2014-09-25	Gash Barka	Mogolo	Adi-Genad	Bovine	Barka	Female	4
2014-09-25	Gash Barka	Mogolo	Adi-Genad	Bovine	Barka	Female	12
2014-09-25	Gash Barka	Mogolo	Adi-Genad	Bovine	Barka	Female	12
2014-09-25	Gash Barka	Mogolo	Adi-Genad	Bovine	Barka	Female	3
2014-09-25	Gash Barka	Mogolo	Adi-Genad	Bovine	Barka	Female	6
2014-09-25	Gash Barka	Mogolo	Adi-Genad	Bovine	Barka	Female	4
2014-09-25	Gash Barka	Mogolo	Adi-Genad	Bovine	Barka	Female	12
2014-09-25	Gash Barka	Mogolo	Adi-Genad	Bovine	Barka	Female	6
2014-09-25	Gash Barka	Mogolo	Adi-Genad	Bovine	Barka	Female	12
2014-09-25	Gash Barka	Mogolo	Adi-Genad	Bovine	Barka	Female	12
2014-09-25	Gash Barka	Mogolo	Adi-Genad	Bovine	Barka	Female	12
2014-09-25	Gash Barka	Mogolo	Adi-Genad	Bovine	Barka	Female	12
2014-09-25	Gash Barka	Mogolo	Adi-Genad	Bovine	Barka	Female	6
2014-09-25	Gash Barka	Mogolo	Adi-Genad	Bovine	Barka	Female	16
2014-09-25	Gash Barka	Mogolo	Adi-Genad	Bovine	Barka	Female	3
2014-09-25	Gash Barka	Mogolo	Adi-Genad	Bovine	Barka	Female	9
2014-09-25	Gash Barka	Mogolo	Adi-Genad	Bovine	Barka	Female	9
2014-09-25	Gash Barka	Mogolo	Adi-Genad	Bovine	Barka	Female	9
2014-09-25	Gash Barka	Mogolo	Adi-Genad	Bovine	Barka	Female	12
2014-09-25	Gash Barka	Mogolo	Adi-Genad	Bovine	Barka	Female	9
2014-09-25	Gash Barka	Mogolo	Adi-Genad	Bovine	Barka	Female	12
2014-09-25	Gash Barka	Mogolo	Adi-Genad	Bovine	Barka	Female	9
2014-09-25	Gash Barka	Mogolo	Adi-Genad	Bovine	Barka	Female	6
2014-09-25	Gash Barka	Mogolo	Adi-Genad	Bovine	Barka	Female	3
2014-09-25	Gash Barka	Mogolo	Adi-Genad	Bovine	Barka	Female	9
2014-09-25	Gash Barka	Mogolo	Adi-Genad	Bovine	Barka	Female	4
2014-09-25	Gash Barka	Mogolo	Adi-Genad	Bovine	Barka	Female	4
2014-09-25	Gash Barka	Mogolo	Adi-Genad	Bovine	Barka	Female	9
2014-09-25	Gash Barka	Mogolo	Adi-Genad	Bovine	Barka	Female	6
2014-09-25	Gash Barka	Mogolo	Adi-Genad	Bovine	Barka	Female	9
2014-09-25	Gash Barka	Mogolo	Adi-Genad	Bovine	Barka	Female	3
2014-09-25	Gash Barka	Mogolo	Adi-Genad	Bovine	Barka	Female	6
2014-09-25	Gash Barka	Mogolo	Adi-Genad	Bovine	Barka	Female	12
2014-09-25	Gash Barka	Mogolo	Adi-Genad	Bovine	Barka	Female	6
2014-09-25	Gash Barka	Mogolo	Adi-Genad	Bovine	Barka	Female	9
2014-09-25	Gash Barka	Mogolo	Adi-Genad	Bovine	Barka	Female	12
2014-09-25	Gash Barka	Mogolo	Adi-Genad	Bovine	Barka	Female	9
2014-09-25	Gash Barka	Mogolo	Adi-Genad	Bovine	Barka	Female	9
2014-09-26	Gash Barka	Akurdet	Aderde	Bovine	Barka	Female	4
2014-09-26	Gash Barka	Akurdet	Aderde	Bovine	Barka	Female	6
2014-09-26	Gash Barka	Akurdet	Aderde	Bovine	Barka	Female	4
2014-09-26	Gash Barka	Akurdet	Aderde	Bovine	Barka	Female	4
2014-09-26	Gash Barka	Akurdet	Aderde	Bovine	Barka	Female	6
2014-09-26	Gash Barka	Akurdet	Aderde	Bovine	Barka	Female	15
2014-09-26	Gash Barka	Akurdet	Aderde	Bovine	Halfa	Female	6
2014-09-26	Gash Barka	Akurdet	Aderde	Bovine	Barka	Female	5
2014-09-26	Gash Barka	Akurdet	Aderde	Bovine	Barka	Female	6
2014-09-26	Gash Barka	Akurdet	Aderde	Bovine	Barka	Female	6
2014-09-26	Gash Barka	Akurdet	Aderde	Bovine	Barka	Female	9
2014-09-26	Gash Barka	Akurdet	Aderde	Bovine	Barka	Female	6
2014-09-26	Gash Barka	Akurdet	Aderde	Bovine	Barka	Female	15
2014-09-26	Gash Barka	Akurdet	Aderde	Bovine	Barka	Female	9
2014-09-26	Gash Barka	Akurdet	Aderde	Bovine	Barka	Female	4
2014-09-26	Gash Barka	Akurdet	Aderde	Bovine	Barka	Female	6
2014-09-26	Gash Barka	Akurdet	Aderde	Bovine	Barka	Female	4
2014-09-26	Gash Barka	Akurdet	Aderde	Bovine	Barka	Female	18
2014-09-26	Gash Barka	Akurdet	Aderde	Bovine	Barka	Female	12
2014-09-26	Gash Barka	Akurdet	Aderde	Bovine	Barka	Female	2
2014-09-26	Gash Barka	Akurdet	Aderde	Bovine	Barka	Female	2
2014-09-26	Gash Barka	Akurdet	Aderde	Bovine	Barka	Female	4
2014-09-26	Gash Barka	Akurdet	Aderde	Bovine	Barka	Female	15
2014-09-26	Gash Barka	Akurdet	Aderde	Bovine	Halfa	Female	9
2014-09-26	Gash Barka	Akurdet	Aderde	Bovine	Barka	Female	4
2014-09-26	Gash Barka	Akurdet	Halaga	Bovine	Barka	Female	6
2014-09-26	Gash Barka	Akurdet	Halaga	Bovine	Barka	Female	9
2014-09-26	Gash Barka	Akurdet	Halaga	Bovine	Barka	Female	4
2014-09-26	Gash Barka	Akurdet	Halaga	Bovine	Barka	Female	6
2014-09-26	Gash Barka	Akurdet	Halaga	Bovine	Barka	Female	12
2014-09-26	Gash Barka	Akurdet	Halaga	Bovine	Barka	Female	6
2014-09-26	Gash Barka	Akurdet	Halaga	Bovine	Barka	Female	9
2014-09-26	Gash Barka	Akurdet	Halaga	Bovine	Barka	Female	6
2014-09-26	Gash Barka	Akurdet	Halaga	Bovine	Barka	Female	4
2014-09-26	Gash Barka	Akurdet	Halaga	Bovine	Barka	Female	9
2014-09-26	Gash Barka	Akurdet	Halaga	Bovine	Barka	Female	6
2014-09-26	Gash Barka	Akurdet	Halaga	Bovine	Barka	Female	4
2014-09-26	Gash Barka	Akurdet	Halaga	Bovine	Barka	Female	12
2014-09-26	Gash Barka	Akurdet	Halaga	Bovine	Barka	Female	4
2014-09-26	Gash Barka	Akurdet	Halaga	Bovine	Barka	Female	4
2014-09-26	Gash Barka	Akurdet	Halaga	Bovine	Barka	Female	9
2014-09-26	Gash Barka	Akurdet	Halaga	Bovine	Barka	Female	6
2014-09-26	Gash Barka	Akurdet	Halaga	Bovine	Barka	Female	4
2014-11-02	Southern Red Sea	Debub Denkel	Abo	Bovine	Local	Female	7
2014-11-02	Southern Red Sea	Debub Denkel	Abo	Bovine	Local	Female	3
2013-04-11	Anseba	Hagaz	Meblata	Caprine	Barka	Female	5
2013-04-11	Anseba	Hagaz	Meblata	Caprine	Barka	Female	3
2013-04-11	Anseba	Hagaz	Meblata	Caprine	Barka	Female	5
2013-04-11	Anseba	Hagaz	Meblata	Caprine	Barka	Female	4
2013-04-11	Anseba	Hagaz	Meblata	Caprine	Barka	Female	5
2013-04-11	Anseba	Hagaz	Meblata	Caprine	Barka	Female	6
2013-04-11	Anseba	Hagaz	Meblata	Caprine	Barka	Female	1
2013-04-11	Anseba	Hagaz	Meblata	Caprine	Barka	Female	4
2013-04-11	Anseba	Hagaz	Meblata	Caprine	Barka	Female	6
2013-04-11	Anseba	Hagaz	Meblata	Caprine	Barka	Male	3
2013-04-11	Anseba	Hagaz	Meblata	Caprine	Barka	Female	4
2013-04-11	Anseba	Hagaz	Meblata	Caprine	Barka	Female	4
2013-04-11	Anseba	Hagaz	Meblata	Caprine	Barka	Female	4
2013-04-11	Anseba	Hagaz	Meblata	Caprine	Barka	Female	2
2013-04-11	Anseba	Hagaz	Meblata	Caprine	Barka	Female	3
2013-04-11	Anseba	Hagaz	Ashera	Caprine	Barka	Female	4
2013-04-11	Anseba	Hagaz	Ashera	Caprine	Barka	Female	2
2013-04-11	Anseba	Hagaz	Ashera	Caprine	Barka	Female	3
2013-04-11	Anseba	Hagaz	Ashera	Caprine	Barka	Female	3
2013-04-11	Anseba	Hagaz	Ashera	Caprine	Barka	Female	4
2013-04-11	Anseba	Hagaz	Ashera	Caprine	Barka	Female	4
2013-04-11	Anseba	Hagaz	Ashera	Caprine	Barka	Female	3
2013-04-11	Anseba	Hagaz	Ashera	Caprine	Barka	Female	2
2013-04-11	Anseba	Hagaz	Ashera	Caprine	Barka	Female	3
2013-04-11	Anseba	Hagaz	Ashera	Caprine	Barka	Female	3
2013-05-11	Anseba	Hamelmalo	Hetsats	Caprine	Arado	Female	2
2013-05-11	Anseba	Hamelmalo	Hetsats	Caprine	Arado	Female	2
2013-05-11	Anseba	Hamelmalo	Hetsats	Caprine	Arado	Female	5
2013-05-11	Anseba	Hamelmalo	Hetsats	Caprine	Arado	Female	3
2013-05-11	Anseba	Hamelmalo	Hetsats	Caprine	Arado	Female	3
2013-05-11	Anseba	Hamelmalo	Hetsats	Caprine	Arado	Female	4
2013-05-11	Anseba	Hamelmalo	Hetsats	Caprine	Arado	Female	4
2013-05-11	Anseba	Hamelmalo	Hetsats	Caprine	Arado	Female	3
2013-05-11	Anseba	Hamelmalo	Hetsats	Caprine	Arado	Female	4
2013-05-11	Anseba	Hamelmalo	Hetsats	Caprine	Arado	Female	5
2013-05-11	Anseba	Hamelmalo	Hetsats	Caprine	Arado	Female	6
2014-11-06	Anseba	Hamelmalo	Basheri	Caprine	Local	Female	3
2014-11-06	Anseba	Hamelmalo	Basheri	Caprine	Local	Female	6
2014-11-06	Anseba	Hamelmalo	Basheri	Caprine	Local	Female	5
2014-11-06	Anseba	Hamelmalo	Basheri	Caprine	Local	Female	4
2014-11-06	Anseba	Hamelmalo	Basheri	Caprine	Local	Female	5
2014-11-06	Anseba	Hamelmalo	Basheri	Caprine	Local	Female	4
2014-11-06	Anseba	Hamelmalo	Basheri	Caprine	Local	Female	5
2014-11-06	Anseba	Hamelmalo	Basheri	Caprine	Local	Female	5
2014-11-06	Anseba	Hamelmalo	Basheri	Caprine	Local	Female	5
2014-11-06	Anseba	Hamelmalo	Basheri	Caprine	Local	Female	5
2014-11-06	Anseba	Hamelmalo	Basheri	Caprine	Local	Female	5
2014-11-06	Anseba	Hamelmalo	Basheri	Caprine	Local	Female	4
2014-11-06	Anseba	Hamelmalo	Basheri	Caprine	Local	Female	4
2014-11-06	Anseba	Hamelmalo	Basheri	Caprine	Local	Female	5
2014-11-06	Anseba	Hamelmalo	Basheri	Caprine	Local	Female	5
2014-11-06	Anseba	Hamelmalo	Basheri	Caprine	Local	Female	5
2014-11-06	Anseba	Hamelmalo	Basheri	Caprine	Local	Female	6
2014-11-06	Anseba	Hamelmalo	Basheri	Caprine	Local	Female	6
2014-11-06	Anseba	Hamelmalo	Basheri	Caprine	Local	Female	5
2014-11-06	Anseba	Hamelmalo	Basheri	Caprine	Local	Female	6
2014-11-06	Anseba	Hamelmalo	Basheri	Caprine	Local	Female	5
2014-11-06	Anseba	Hamelmalo	Basheri	Caprine	Local	Female	3
2014-11-06	Anseba	Hamelmalo	Basheri	Caprine	Local	Female	3
2014-11-06	Anseba	Hamelmalo	Basheri	Caprine	Local	Female	5
2014-11-06	Anseba	Hamelmalo	Basheri	Caprine	Local	Female	7
2014-11-06	Anseba	Hamelmalo	Basheri	Caprine	Local	Female	7
2014-11-06	Anseba	Hamelmalo	Basheri	Caprine	Local	Female	3
2014-11-06	Anseba	Hamelmalo	Basheri	Caprine	Local	Female	4
2014-11-06	Anseba	Hamelmalo	Basheri	Caprine	Local	Female	5
2014-11-06	Anseba	Hamelmalo	Basheri	Caprine	Local	Female	4
2014-11-06	Anseba	Hamelmalo	Basheri	Caprine	Local	Male	3
2014-11-06	Anseba	Hamelmalo	Basheri	Caprine	Local	Female	4
2014-11-06	Anseba	Hamelmalo	Basheri	Caprine	Local	Female	3
2014-11-06	Anseba	Hamelmalo	Basheri	Caprine	Local	Female	5
2014-11-06	Anseba	Hamelmalo	Basheri	Caprine	Local	Female	4
2014-11-06	Anseba	Hamelmalo	Basheri	Caprine	Local	Female	6
2014-11-06	Anseba	Hamelmalo	Basheri	Caprine	Local	Female	6
2013-10-11	Anseba	Adi-Tekelezan	Dekemhare	Caprine	Arado	Female	6
2013-10-11	Anseba	Adi-Tekelezan	Dekemhare	Caprine	Arado	Female	6
2013-10-11	Anseba	Adi-Tekelezan	Dekemhare	Caprine	Arado	Female	5
2013-10-11	Anseba	Adi-Tekelezan	Dekemhare	Caprine	Arado	Female	7
2013-10-11	Anseba	Adi-Tekelezan	Dekemhare	Caprine	Arado	Female	3
2013-10-11	Anseba	Adi-Tekelezan	Dekemhare	Caprine	Arado	Female	6
2013-10-11	Anseba	Adi-Tekelezan	Dekemhare	Caprine	Arado	Female	4
2013-10-11	Anseba	Adi-Tekelezan	Dekemhare	Caprine	Arado	Female	7
2013-10-11	Anseba	Adi-Tekelezan	Dekemhare	Caprine	Arado	Female	6
2013-10-11	Anseba	Adi-Tekelezan	Dekemhare	Caprine	Arado	Female	2
2013-10-11	Anseba	Adi-Tekelezan	Dekemhare	Caprine	Arado	Female	8
2013-10-11	Anseba	Adi-Tekelezan	Dekemhare	Caprine	Arado	Female	2
2013-10-11	Anseba	Adi-Tekelezan	Dekemhare	Caprine	Arado	Female	5
2013-10-11	Anseba	Adi-Tekelezan	Dekemhare	Caprine	Arado	Female	6
2013-10-11	Anseba	Adi-Tekelezan	Dekemhare	Caprine	Arado	Female	5
2013-10-11	Anseba	Adi-Tekelezan	Dekemhare	Caprine	Arado	Female	9
2013-10-11	Anseba	Adi-Tekelezan	Dekemhare	Caprine	Arado	Female	7
2013-10-11	Anseba	Adi-Tekelezan	Dekemhare	Caprine	Arado	Female	5
2013-10-11	Anseba	Adi-Tekelezan	Dekemhare	Caprine	Arado	Female	5
2013-10-11	Anseba	Adi-Tekelezan	Dekemhare	Caprine	Arado	Female	8
2013-10-11	Anseba	Adi-Tekelezan	Dekemhare	Caprine	Arado	Female	2
2013-10-11	Anseba	Adi-Tekelezan	Dekemhare	Caprine	Arado	Female	4
2013-10-11	Anseba	Adi-Tekelezan	Dekemhare	Caprine	Arado	Female	4
2013-10-11	Anseba	Adi-Tekelezan	Dekemhare	Caprine	Arado	Female	4
2013-10-11	Anseba	Adi-Tekelezan	Dekemhare	Caprine	Arado	Female	9
2013-10-11	Anseba	Adi-Tekelezan	Dekemhare	Caprine	Arado	Female	8
2013-10-11	Anseba	Adi-Tekelezan	Dekemhare	Caprine	Arado	Female	3
2013-10-11	Anseba	Adi-Tekelezan	Dekemhare	Caprine	Arado	Female	4
2013-10-11	Anseba	Adi-Tekelezan	Dekemhare	Caprine	Arado	Female	7
2013-10-11	Anseba	Adi-Tekelezan	Dekemhare	Caprine	Arado	Female	7
2013-10-11	Anseba	Adi-Tekelezan	Dekemhare	Caprine	Arado	Female	4
2013-10-11	Anseba	Adi-Tekelezan	Dekemhare	Caprine	Arado	Female	9
2013-10-11	Anseba	Adi-Tekelezan	Dekemhare	Caprine	Arado	Female	8
2013-10-11	Anseba	Adi-Tekelezan	Dekemhare	Caprine	Arado	Female	4
2013-10-11	Anseba	Adi-Tekelezan	Dekemhare	Caprine	Arado	Female	8
2013-10-11	Anseba	Adi-Tekelezan	Dekemhare	Caprine	Arado	Female	1
2013-10-11	Anseba	Adi-Tekelezan	Dekemhare	Caprine	Arado	Female	1
2013-10-11	Anseba	Adi-Tekelezan	Dekemhare	Caprine	Arado	Female	1
2013-10-11	Anseba	Adi-Tekelezan	Dekemhare	Caprine	Arado	Female	2
2014-01-24	Anseba	Hagaz	Awenjeli	Caprine	Barka	Female	4
2014-01-24	Anseba	Hagaz	Awenjeli	Caprine	Barka	Female	3
2014-01-24	Anseba	Hagaz	Awenjeli	Caprine	Barka	Male	3
2014-01-24	Anseba	Hagaz	Awenjeli	Caprine	Barka	Female	6
2014-01-24	Anseba	Hagaz	Awenjeli	Caprine	Barka	Female	6
2014-01-24	Anseba	Hagaz	Awenjeli	Caprine	Barka	Female	4
2014-01-24	Anseba	Hagaz	Awenjeli	Caprine	Barka	Female	5
2014-01-24	Anseba	Hagaz	Awenjeli	Caprine	Barka	Female	3
2014-01-24	Anseba	Hagaz	Awenjeli	Caprine	Barka	Female	4
2014-01-24	Anseba	Hagaz	Awenjeli	Caprine	Barka	Female	4
2014-01-24	Anseba	Hagaz	Awenjeli	Caprine	Barka	Female	3
2014-01-24	Anseba	Hagaz	Awenjeli	Caprine	Barka	Female	5
2014-01-24	Anseba	Hagaz	Awenjeli	Caprine	Barka	Female	5
2014-01-24	Anseba	Hagaz	Daerotai	Caprine	Barka	Female	4
2014-01-24	Anseba	Hagaz	Daerotai	Caprine	Barka	Female	3
2014-01-24	Anseba	Hagaz	Daerotai	Caprine	Barka	Female	6
2014-02-18	Anseba	Hagaz	Hagaz	Caprine	Barka	Female	6
2014-02-18	Anseba	Hagaz	Hagaz	Caprine	Barka	Female	6
2014-02-18	Anseba	Hagaz	Hagaz	Caprine	Barka	Female	5
2014-02-18	Anseba	Hagaz	Hagaz	Caprine	Barka	Male	0.33
2014-02-18	Anseba	Hagaz	Hagaz	Caprine	Barka	Male	0.42
2013-10-23	Debub	Debarwa	Adi-Logo	Caprine	Local	Female	3
2013-10-23	Debub	Debarwa	Adi-Logo	Caprine	Local	Female	3
2013-10-23	Debub	Debarwa	Adi-Logo	Caprine	Local	Female	2
2013-10-23	Debub	Debarwa	Adi-Logo	Caprine	Local	Female	4
2013-10-23	Debub	Debarwa	Adi-Logo	Caprine	Local	Female	6
2013-10-23	Debub	Debarwa	Adi-Logo	Caprine	Local	Female	3
2013-10-23	Debub	Debarwa	Adi-Logo	Caprine	Local	Female	4
2013-10-23	Debub	Debarwa	Adi-Logo	Caprine	Local	Male	2
2013-10-23	Debub	Debarwa	Adi-Logo	Caprine	Local	Female	6
2013-10-23	Debub	Debarwa	Adi-Logo	Caprine	Local	Female	7
2013-10-23	Debub	Debarwa	Adi-Logo	Caprine	Local	Female	7
2013-10-23	Debub	Debarwa	Adi-Logo	Caprine	Local	Female	6
2013-10-23	Debub	Debarwa	Adi-Logo	Caprine	Local	Female	3
2013-10-23	Debub	Debarwa	Adi-Logo	Caprine	Local	Female	3
2013-10-23	Debub	Debarwa	Adi-Logo	Caprine	Local	Female	3
2013-10-23	Debub	Debarwa	Adi-Logo	Caprine	Local	Female	4
2013-10-23	Debub	Debarwa	Adi-Logo	Caprine	Local	Female	3
2013-10-23	Debub	Debarwa	Adi-Logo	Caprine	Local	Male	4
2013-10-23	Debub	Debarwa	Adi-Logo	Caprine	Local	Female	3
2013-10-23	Debub	Debarwa	Adi-Logo	Caprine	Local	Female	4
2013-10-23	Debub	Debarwa	Adi-Logo	Caprine	Local	Female	3
2013-10-23	Debub	Debarwa	Adi-Logo	Caprine	Local	Female	2
2013-10-23	Debub	Debarwa	Adi-Logo	Caprine	Local	Female	2
2013-10-23	Debub	Debarwa	Adi-Logo	Caprine	Local	Female	5
2013-10-23	Debub	Debarwa	Adi-Logo	Caprine	Local	Female	5
2013-10-23	Debub	Debarwa	Adi-Logo	Caprine	Local	Female	6
2013-10-23	Debub	Debarwa	Adi-Logo	Caprine	Local	Male	4
2013-10-23	Debub	Debarwa	Adi-Logo	Caprine	Local	Male	6
2013-10-23	Debub	Debarwa	Adi-Logo	Caprine	Local	Female	8
2013-10-23	Debub	Debarwa	Adi-Logo	Caprine	Local	Female	5
2013-10-23	Debub	Debarwa	Adi-Logo	Caprine	Local	Female	5
2013-10-23	Debub	Debarwa	Adi-Logo	Caprine	Local	Female	6
2013-10-23	Debub	Debarwa	Adi-Logo	Caprine	Local	Female	3
2013-10-23	Debub	Debarwa	Adi-Logo	Caprine	Local	Female	3
2013-10-23	Debub	Debarwa	Adi-Logo	Caprine	Local	Female	5
2013-10-23	Debub	Debarwa	Adi-Logo	Caprine	Local	Female	5
2013-10-23	Debub	Debarwa	Adi-Logo	Caprine	Local	Female	5
2013-10-23	Debub	Debarwa	Adi-Logo	Caprine	Local	Female	3
2013-10-23	Debub	Debarwa	Adi-Logo	Caprine	Local	Female	4
2013-10-23	Debub	Debarwa	Adi-Logo	Caprine	Local	Female	6
2013-10-23	Debub	Debarwa	Adi-Logo	Caprine	Local	Female	5
2013-10-23	Debub	Debarwa	Adi-Logo	Caprine	Local	Female	4
2013-10-23	Debub	Debarwa	Adi-Logo	Caprine	Local	Female	6
2013-10-23	Debub	Debarwa	Adi-Logo	Caprine	Local	Female	2
2013-10-23	Debub	Debarwa	Adi-Logo	Caprine	Local	Female	6
2013-10-23	Debub	Debarwa	Adi-Logo	Caprine	Local	Female	4
2013-10-23	Debub	Debarwa	Adi-Logo	Caprine	Local	Female	3
2013-10-23	Debub	Debarwa	Adi-Logo	Caprine	Local	Female	2
2013-10-23	Debub	Debarwa	Adi-Logo	Caprine	Local	Female	7
2013-10-23	Debub	Debarwa	Adi-Logo	Caprine	Local	Female	4
2013-10-23	Debub	Debarwa	Adi-Logo	Caprine	Local	Female	2
2013-10-23	Debub	Debarwa	Adi-Logo	Caprine	Local	Female	1
2013-10-23	Debub	Debarwa	Adi-Logo	Caprine	Local	Female	4
2013-10-23	Debub	Debarwa	Adi-Logo	Caprine	Local	Female	6
2013-10-23	Debub	Debarwa	Adi-Logo	Caprine	Local	Female	5
2013-10-23	Debub	Debarwa	Adi-Logo	Caprine	Local	Female	5
2013-10-23	Debub	Debarwa	Adi-Logo	Caprine	Local	Female	3
2013-10-23	Debub	Debarwa	Adi-Logo	Caprine	Local	Female	3
2013-10-23	Debub	Debarwa	Adi-Logo	Caprine	Local	Female	4
2013-10-23	Debub	Debarwa	Adi-Logo	Caprine	Local	Female	6
2013-10-23	Debub	Debarwa	Gabla Kelay	Caprine	Local	Female	2
2013-10-23	Debub	Debarwa	Gabla Kelay	Caprine	Local	Female	3
2013-10-23	Debub	Debarwa	Gabla Kelay	Caprine	Local	Female	2
2013-10-23	Debub	Debarwa	Gabla Kelay	Caprine	Local	Female	2
2013-10-23	Debub	Debarwa	Gabla Kelay	Caprine	Local	Female	4
2013-10-23	Debub	Debarwa	Gabla Kelay	Caprine	Local	Female	2
2013-10-23	Debub	Debarwa	Gabla Kelay	Caprine	Local	Female	2
2013-10-23	Debub	Debarwa	Gabla Kelay	Caprine	Local	Female	4.5
2013-10-23	Debub	Debarwa	Gabla Kelay	Caprine	Local	Female	1
2013-10-23	Debub	Debarwa	Gabla Kelay	Caprine	Local	Female	5
2013-10-23	Debub	Debarwa	Gabla Kelay	Caprine	Local	Female	3
2013-10-23	Debub	Debarwa	Gabla Kelay	Caprine	Local	Female	5
2013-10-23	Debub	Debarwa	Gabla Kelay	Caprine	Local	Female	3
2013-10-23	Debub	Debarwa	Gabla Kelay	Caprine	Local	Female	3
2013-10-23	Debub	Debarwa	Gabla Kelay	Caprine	Local	Female	3
2013-10-24	Debub	Debarwa	Elaba	Caprine	Local	Female	2
2013-10-24	Debub	Debarwa	Elaba	Caprine	Local	Female	3
2013-10-24	Debub	Debarwa	Elaba	Caprine	Local	Female	3
2013-10-24	Debub	Debarwa	Elaba	Caprine	Local	Female	3
2013-10-24	Debub	Debarwa	Elaba	Caprine	Local	Female	4
2013-10-24	Debub	Debarwa	Elaba	Caprine	Local	Female	2
2013-10-24	Debub	Debarwa	Elaba	Caprine	Local	Female	3
2013-10-24	Debub	Debarwa	Elaba	Caprine	Local	Female	3
2013-10-24	Debub	Debarwa	Elaba	Caprine	Local	Female	3
2013-10-24	Debub	Debarwa	Elaba	Caprine	Local	Female	3
2013-10-24	Debub	Debarwa	Elaba	Caprine	Local	Female	4
2013-10-24	Debub	Debarwa	Elaba	Caprine	Local	Female	4
2013-10-24	Debub	Debarwa	Elaba	Caprine	Local	Female	4
2013-10-24	Debub	Debarwa	Elaba	Caprine	Local	Female	5
2013-10-24	Debub	Debarwa	Elaba	Caprine	Local	Female	5
2013-10-24	Debub	Debarwa	Elaba	Caprine	Local	Female	5
2013-10-24	Debub	Debarwa	Elaba	Caprine	Local	Female	2
2013-10-24	Debub	Debarwa	Elaba	Caprine	Local	Female	2
2013-10-24	Debub	Debarwa	Elaba	Caprine	Local	Female	3
2013-10-24	Debub	Debarwa	Elaba	Caprine	Local	Female	5
2013-10-24	Debub	Debarwa	Elaba	Caprine	Local	Female	5
2013-10-24	Debub	Debarwa	Elaba	Caprine	Local	Male	3
2013-10-24	Debub	Debarwa	Elaba	Caprine	Local	Female	5
2013-10-24	Debub	Debarwa	Elaba	Caprine	Local	Female	5
2013-10-24	Debub	Debarwa	Elaba	Caprine	Local	Female	4
2013-10-24	Debub	Debarwa	Deko-Tsinea	Caprine	Local	Female	2
2013-10-24	Debub	Debarwa	Deko-Tsinea	Caprine	Local	Female	3
2013-10-24	Debub	Debarwa	Deko-Tsinea	Caprine	Local	Female	5
2013-10-24	Debub	Debarwa	Deko-Tsinea	Caprine	Local	Male	1
2013-10-24	Debub	Debarwa	Deko-Tsinea	Caprine	Local	Female	4
2013-10-24	Debub	Debarwa	Deko-Tsinea	Caprine	Local	Female	5
2013-10-24	Debub	Debarwa	Deko-Tsinea	Caprine	Local	Female	2
2013-10-24	Debub	Debarwa	Deko-Tsinea	Caprine	Local	Female	3
2013-10-24	Debub	Debarwa	Deko-Tsinea	Caprine	Local	Female	2
2013-10-24	Debub	Debarwa	Deko-Tsinea	Caprine	Local	Female	4
2013-10-24	Debub	Debarwa	Deko-Tsinea	Caprine	Local	Female	3
2013-10-24	Debub	Debarwa	Deko-Tsinea	Caprine	Local	Female	5
2013-10-24	Debub	Debarwa	Deko-Tsinea	Caprine	Local	Female	4
2013-10-24	Debub	Debarwa	Deko-Tsinea	Caprine	Local	Female	5
2013-10-24	Debub	Debarwa	Deko-Tsinea	Caprine	Local	Female	5
2013-10-24	Debub	Debarwa	Deko-Tsinea	Caprine	Local	Female	4
2013-10-24	Debub	Debarwa	Deko-Tsinea	Caprine	Local	Female	4
2013-10-29	Debub	Mendefera	Klowliea	Caprine	Local	Female	5
2013-10-29	Debub	Mendefera	Klowliea	Caprine	Local	Female	5
2013-10-29	Debub	Mendefera	Klowliea	Caprine	Local	Male	3
2013-10-29	Debub	Mendefera	Klowliea	Caprine	Local	Female	3
2013-10-29	Debub	Mendefera	Klowliea	Caprine	Local	Female	1.5
2013-10-29	Debub	Mendefera	Klowliea	Caprine	Local	Female	1.6
2013-10-29	Debub	Mendefera	Klowliea	Caprine	Local	Female	4
2013-10-29	Debub	Mendefera	Klowliea	Caprine	Local	Female	3
2013-10-29	Debub	Mendefera	Klowliea	Caprine	Local	Female	3.6
2013-10-29	Debub	Mendefera	Klowliea	Caprine	Local	Female	3
2013-10-29	Debub	Mendefera	Klowliea	Caprine	Local	Female	5
2013-10-29	Debub	Mendefera	Klowliea	Caprine	Local	Female	3
2013-10-29	Debub	Mendefera	Klowliea	Caprine	Local	Female	2
2013-10-29	Debub	Mendefera	Klowliea	Caprine	Local	Female	3
2013-10-29	Debub	Mendefera	Klowliea	Caprine	Local	Female	1
2013-10-29	Debub	Mendefera	Klowliea	Caprine	Local	Female	5
2013-10-29	Debub	Mendefera	Klowliea	Caprine	Local	Female	5
2013-10-29	Debub	Mendefera	Klowliea	Caprine	Local	Female	4
2013-10-29	Debub	Mendefera	Klowliea	Caprine	Local	Female	5
2013-10-29	Debub	Mendefera	Klowliea	Caprine	Local	Female	3
2013-10-29	Debub	Mendefera	Klowliea	Caprine	Local	Female	2
2013-10-29	Debub	Mendefera	Klowliea	Caprine	Local	Female	2
2013-10-29	Debub	Mendefera	Klowliea	Caprine	Local	Female	1.6
2013-10-29	Debub	Mendefera	Klowliea	Caprine	Local	Female	1.6
2013-10-29	Debub	Mendefera	Klowliea	Caprine	Local	Female	2
2013-10-29	Debub	Mendefera	Klowliea	Caprine	Local	Female	2.5
2013-10-29	Debub	Mendefera	Klowliea	Caprine	Local	Female	3
2013-10-29	Debub	Mendefera	Klowliea	Caprine	Local	Female	1.5
2013-10-29	Debub	Mendefera	Klowliea	Caprine	Local	Female	2
2013-10-29	Debub	Mendefera	Klowliea	Caprine	Local	Female	1
2013-10-29	Debub	Mendefera	Klowliea	Caprine	Local	Female	2
2013-10-29	Debub	Mendefera	Klowliea	Caprine	Local	Female	3
2013-10-29	Debub	Mendefera	Klowliea	Caprine	Local	Female	5
2013-10-29	Debub	Mendefera	Klowliea	Caprine	Local	Female	3
2013-10-29	Debub	Mendefera	Klowliea	Caprine	Local	Female	6
2013-10-29	Debub	Mendefera	Klowliea	Caprine	Local	Female	5
2013-10-29	Debub	Mendefera	Klowliea	Caprine	Local	Female	3
2013-10-29	Debub	Mendefera	Klowliea	Caprine	Local	Female	3
2013-10-30	Debub	Mendefera	Adi-Garna	Caprine	Local	Female	4
2013-10-30	Debub	Mendefera	Adi-Garna	Caprine	Local	Female	3
2013-10-30	Debub	Mendefera	Adi-Garna	Caprine	Local	Female	3
2013-10-30	Debub	Mendefera	Adi-Garna	Caprine	Local	Female	4
2013-10-30	Debub	Mendefera	Adi-Garna	Caprine	Local	Female	5
2013-10-30	Debub	Mendefera	Adi-Garna	Caprine	Local	Female	6
2013-10-30	Debub	Mendefera	Adi-Garna	Caprine	Local	Female	1.5
2013-10-30	Debub	Mendefera	Adi-Garna	Caprine	Local	Female	6
2013-10-30	Debub	Mendefera	Adi-Garna	Caprine	Local	Female	5
2013-10-30	Debub	Mendefera	Adi-Garna	Caprine	Local	Female	1.5
2013-10-30	Debub	Mendefera	Adi-Garna	Caprine	Local	Female	6
2013-10-30	Debub	Mendefera	Adi-Garna	Caprine	Local	Female	6
2013-10-30	Debub	Mendefera	Adi-Garna	Caprine	Local	Female	6
2013-10-30	Debub	Mendefera	Adi-Garna	Caprine	Local	Female	3
2013-10-30	Debub	Mendefera	Adi-Garna	Caprine	Local	Female	1.5
2013-10-30	Debub	Mendefera	Adi-Garna	Caprine	Local	Female	1.5
2014-08-27	Gash Barka	Barentu	Kebabi Selam	Caprine	Hassan	Female	4
2014-08-27	Gash Barka	Barentu	Kebabi Selam	Caprine	Hassan	Female	1
2014-08-27	Gash Barka	Barentu	Kebabi Selam	Caprine	Barka	Female	4
2014-08-27	Gash Barka	Barentu	Kebabi Selam	Caprine	Barka	Female	4
2014-08-27	Gash Barka	Barentu	Kebabi Selam	Caprine	Hassan	Female	4
2014-08-27	Gash Barka	Barentu	Kebabi Selam	Caprine	Barka	Female	4
2014-08-27	Gash Barka	Barentu	Kebabi Selam	Caprine	Barka	Female	4
2014-08-31	Gash Barka	Barentu	Dissei	Caprine	Hassan	Male	4
2014-08-31	Gash Barka	Barentu	Dissei	Caprine	Barka	Female	2
2014-08-31	Gash Barka	Barentu	Dissei	Caprine	Barka	Female	5
2014-08-31	Gash Barka	Barentu	Dissei	Caprine	Barka	Female	3
2014-08-31	Gash Barka	Barentu	Dissei	Caprine	Barka	Female	5
2014-08-31	Gash Barka	Barentu	Dissei	Caprine	Barka	Female	6
2014-08-31	Gash Barka	Barentu	Dissei	Caprine	Barka	Female	1
2014-08-31	Gash Barka	Barentu	Dissei	Caprine	Barka	Female	5
2014-08-31	Gash Barka	Barentu	Dissei	Caprine	Barka	Female	4
2014-08-31	Gash Barka	Barentu	Dissei	Caprine	Barka	Female	3
2014-08-31	Gash Barka	Barentu	Dissei	Caprine	Barka	Female	1
2014-08-31	Gash Barka	Barentu	Dissei	Caprine	Barka	Female	3
2014-08-31	Gash Barka	Barentu	Dissei	Caprine	Barka	Female	2
2014-08-31	Gash Barka	Barentu	Dissei	Caprine	Barka	Female	5
2014-08-31	Gash Barka	Barentu	Dissei	Caprine	Barka	Female	0.6
2014-08-31	Gash Barka	Barentu	Dissei	Caprine	Barka	Female	6
2014-08-31	Gash Barka	Barentu	Dissei	Caprine	Barka	Female	5
2014-08-31	Gash Barka	Barentu	Dissei	Caprine	Barka	Female	6
2014-08-31	Gash Barka	Barentu	Dissei	Caprine	Barka	Female	4
2014-08-31	Gash Barka	Barentu	Dissei	Caprine	Barka	Female	2
2014-08-31	Gash Barka	Barentu	Dissei	Caprine	Barka	Female	4
2014-08-31	Gash Barka	Barentu	Dissei	Caprine	Barka	Female	5
2014-08-31	Gash Barka	Barentu	Dissei	Caprine	Barka	Female	2
2014-08-31	Gash Barka	Barentu	Dissei	Caprine	Barka	Female	3
2014-08-31	Gash Barka	Barentu	Dissei	Caprine	Hassan	Male	1
2014-08-31	Gash Barka	Barentu	Dissei	Caprine	Barka	Female	2
2014-08-31	Gash Barka	Barentu	Dissei	Caprine	Barka	Female	4
2014-08-31	Gash Barka	Barentu	Dissei	Caprine	Barka	Female	4
2014-08-31	Gash Barka	Barentu	Dissei	Caprine	Barka	Female	4
2014-08-31	Gash Barka	Barentu	Dissei	Caprine	Barka	Female	4
2014-08-31	Gash Barka	Barentu	Dissei	Caprine	Barka	Female	0.8
2014-08-31	Gash Barka	Barentu	Dissei	Caprine	Barka	Female	6
2014-08-31	Gash Barka	Barentu	Dissei	Caprine	Barka	Female	5
2014-08-31	Gash Barka	Barentu	Dissei	Caprine	Barka	Female	7
2014-08-31	Gash Barka	Barentu	Dissei	Caprine	Barka	Female	1
2014-08-31	Gash Barka	Barentu	Dissei	Caprine	Barka	Female	2
2014-08-31	Gash Barka	Barentu	Dissei	Caprine	Barka	Female	4
2014-08-31	Gash Barka	Barentu	Dissei	Caprine	Barka	Female	5
2014-08-31	Gash Barka	Barentu	Dissei	Caprine	Barka	Female	4
2014-08-31	Gash Barka	Barentu	Dissei	Caprine	Barka	Female	5
2014-08-31	Gash Barka	Barentu	Dissei	Caprine	Barka	Female	4
2014-08-31	Gash Barka	Barentu	Dissei	Caprine	Barka	Female	5
2014-08-31	Gash Barka	Barentu	Dissei	Caprine	Barka	Female	1
2014-08-31	Gash Barka	Barentu	Dissei	Caprine	Barka	Female	6
2014-08-31	Gash Barka	Barentu	Dissei	Caprine	Barka	Female	5
2014-08-31	Gash Barka	Barentu	Dissei	Caprine	Barka	Female	2.5
2014-08-31	Gash Barka	Barentu	Dissei	Caprine	Barka	Female	2.5
2014-08-31	Gash Barka	Barentu	Dissei	Caprine	Barka	Female	7
2014-08-31	Gash Barka	Barentu	Dissei	Caprine	Barka	Female	2
2014-08-31	Gash Barka	Barentu	Dissei	Caprine	Barka	Female	4
2014-08-31	Gash Barka	Barentu	Dissei	Caprine	Barka	Male	2
2014-08-31	Gash Barka	Barentu	Dissei	Caprine	Barka	Female	6
2014-08-31	Gash Barka	Barentu	Dissei	Caprine	Barka	Female	2
2014-08-31	Gash Barka	Barentu	Dissei	Caprine	Barka	Female	7
2014-08-31	Gash Barka	Barentu	Dissei	Caprine	Barka	Female	5
2014-08-31	Gash Barka	Barentu	Dissei	Caprine	Barka	Female	5
2014-08-31	Gash Barka	Barentu	Dissei	Caprine	Barka	Female	5
2014-08-31	Gash Barka	Barentu	Dissei	Caprine	Barka	Female	5
2014-08-31	Gash Barka	Barentu	Dissei	Caprine	Barka	Female	7
2014-08-31	Gash Barka	Barentu	Dissei	Caprine	Barka	Female	2
2014-08-31	Gash Barka	Barentu	Dissei	Caprine	Barka	Female	7
2014-08-31	Gash Barka	Barentu	Dissei	Caprine	Barka	Male	6
2014-08-31	Gash Barka	Barentu	Dissei	Caprine	Barka	Female	8
2014-08-31	Gash Barka	Barentu	Dissei	Caprine	Barka	Female	4
2014-08-31	Gash Barka	Barentu	Dissei	Caprine	Barka	Female	7
2014-08-31	Gash Barka	Barentu	Dissei	Caprine	Barka	Female	9
2014-08-31	Gash Barka	Barentu	Dissei	Caprine	Barka	Female	7
2014-08-31	Gash Barka	Barentu	Dissei	Caprine	Barka	Female	5
2014-08-31	Gash Barka	Barentu	Dissei	Caprine	Barka	Female	4
2014-08-31	Gash Barka	Barentu	Dissei	Caprine	Barka	Female	5
2014-08-31	Gash Barka	Barentu	Dissei	Caprine	Barka	Female	3
2014-09-01	Gash Barka	Barentu	Dissei	Caprine	Barka	Female	4
2014-09-01	Gash Barka	Barentu	Ugana	Caprine	Barka	Female	4
2014-09-01	Gash Barka	Barentu	Ugana	Caprine	Barka	Female	5
2014-09-01	Gash Barka	Barentu	Ugana	Caprine	Barka	Male	1
2014-09-01	Gash Barka	Barentu	Ugana	Caprine	Barka	Female	2
2014-09-01	Gash Barka	Barentu	Ugana	Caprine	Barka	Female	5
2014-09-01	Gash Barka	Barentu	Ugana	Caprine	Barka	Female	4
2014-09-01	Gash Barka	Barentu	Ugana	Caprine	Barka	Female	4
2014-09-01	Gash Barka	Barentu	Ugana	Caprine	Barka	Female	2
2014-09-01	Gash Barka	Barentu	Ugana	Caprine	Barka	Male	3
2014-09-01	Gash Barka	Barentu	Ugana	Caprine	Barka	Female	12
2014-09-01	Gash Barka	Barentu	Ugana	Caprine	Barka	Female	4
2014-09-01	Gash Barka	Barentu	Ugana	Caprine	Barka	Female	2
2014-09-01	Gash Barka	Barentu	Ugana	Caprine	Barka	Female	3
2014-09-01	Gash Barka	Barentu	Ugana	Caprine	Barka	Female	3
2014-09-01	Gash Barka	Barentu	Ugana	Caprine	Barka	Female	4
2014-09-01	Gash Barka	Barentu	Ugana	Caprine	Barka	Female	2
2014-09-01	Gash Barka	Barentu	Ugana	Caprine	Barka	Female	5
2014-09-01	Gash Barka	Barentu	Ugana	Caprine	Barka	Female	2
2014-09-01	Gash Barka	Barentu	Ugana	Caprine	Barka	Female	3
2014-09-01	Gash Barka	Barentu	Ugana	Caprine	Barka	Female	4
2014-09-01	Gash Barka	Barentu	Ugana	Caprine	Barka	Male	1
2014-09-01	Gash Barka	Barentu	Ugana	Caprine	Barka	Female	3
2014-09-01	Gash Barka	Barentu	Ugana	Caprine	Barka	Female	3
2014-09-01	Gash Barka	Barentu	Ugana	Caprine	Barka	Female	1
2014-09-01	Gash Barka	Barentu	Ugana	Caprine	Barka	Female	6
2014-09-01	Gash Barka	Barentu	Ugana	Caprine	Barka	Female	2
2014-09-01	Gash Barka	Barentu	Ugana	Caprine	Barka	Male	4
2014-09-01	Gash Barka	Barentu	Ugana	Caprine	Barka	Female	5
2014-09-01	Gash Barka	Barentu	Ugana	Caprine	Barka	Female	3
2014-09-01	Gash Barka	Barentu	Ugana	Caprine	Barka	Female	4
2014-09-01	Gash Barka	Barentu	Ugana	Caprine	Barka	Female	3
2014-09-01	Gash Barka	Barentu	Ugana	Caprine	Barka	Female	4
2014-09-01	Gash Barka	Barentu	Ugana	Caprine	Barka	Male	2
2014-09-01	Gash Barka	Barentu	Ugana	Caprine	Barka	Female	5
2014-09-01	Gash Barka	Barentu	Ugana	Caprine	Barka	Female	3
2014-09-01	Gash Barka	Barentu	Ugana	Caprine	Barka	Female	4
2014-09-01	Gash Barka	Barentu	Ugana	Caprine	Barka	Female	3
2014-09-01	Gash Barka	Barentu	Ugana	Caprine	Barka	Female	1
2014-09-01	Gash Barka	Barentu	Ugana	Caprine	Barka	Female	8
2014-09-01	Gash Barka	Barentu	Ugana	Caprine	Barka	Male	2
2014-09-01	Gash Barka	Barentu	Ugana	Caprine	Barka	Male	1
2014-09-01	Gash Barka	Barentu	Ugana	Caprine	Barka	Female	4
2014-09-01	Gash Barka	Barentu	Ugana	Caprine	Barka	Male	1
2014-09-01	Gash Barka	Barentu	Ugana	Caprine	Barka	Female	2
2014-09-01	Gash Barka	Barentu	Ugana	Caprine	Barka	Female	2
2014-09-01	Gash Barka	Barentu	Ugana	Caprine	Barka	Male	1
2014-09-01	Gash Barka	Barentu	Ugana	Caprine	Barka	Male	1
2014-09-01	Gash Barka	Barentu	Ugana	Caprine	Barka	Female	5
2014-09-01	Gash Barka	Barentu	Ugana	Caprine	Barka	Female	1
2014-09-06	Gash Barka	Tessenei	Aligidr	Caprine	Barka	Female	6
2014-09-06	Gash Barka	Tessenei	Aligidr	Caprine	Barka	Female	2
2014-09-06	Gash Barka	Tessenei	Aligidr	Caprine	Barka	Female	2
2014-09-06	Gash Barka	Tessenei	Aligidr	Caprine	Barka	Female	6
2014-09-06	Gash Barka	Tessenei	Aligidr	Caprine	Barka	Female	5
2014-09-06	Gash Barka	Tessenei	Aligidr	Caprine	Barka	Female	2
2014-09-06	Gash Barka	Tessenei	Aligidr	Caprine	Barka	Female	3
2014-09-06	Gash Barka	Tessenei	Aligidr	Caprine	Barka	Female	4
2014-09-06	Gash Barka	Tessenei	Aligidr	Caprine	Barka	Female	4
2014-09-06	Gash Barka	Tessenei	Aligidr	Caprine	Barka	Female	1
2014-09-06	Gash Barka	Tessenei	Aligidr CampAshera	Caprine	Hassan	Female	4
2014-09-06	Gash Barka	Tessenei	Aligidr CampAshera	Caprine	Hassan	Female	3
2014-09-06	Gash Barka	Tessenei	Aligidr CampAshera	Caprine	Hassan	Female	4
2014-09-06	Gash Barka	Tessenei	Aligidr CampAshera	Caprine	Hassan	Female	5
2014-09-06	Gash Barka	Tessenei	Aligidr CampAshera	Caprine	Barka	Female	4
2014-09-06	Gash Barka	Tessenei	Aligidr CampAshera	Caprine	Barka	Male	1
2014-09-06	Gash Barka	Tessenei	Aligidr CampAshera	Caprine	Barka	Female	8
2014-09-06	Gash Barka	Tessenei	Aligidr CampAshera	Caprine	Barka	Female	5
2014-09-06	Gash Barka	Tessenei	Aligidr CampAshera	Caprine	Barka	Female	4
2014-09-06	Gash Barka	Tessenei	Aligidr CampAshera	Caprine	Barka	Female	4
2014-09-06	Gash Barka	Tessenei	Aligidr CampAshera	Caprine	Barka	Female	4
2014-09-06	Gash Barka	Tessenei	Aligidr CampAshera	Caprine	Barka	Female	5
2014-09-06	Gash Barka	Tessenei	Aligidr CampAshera	Caprine	Barka	Female	4
2014-09-06	Gash Barka	Tessenei	Aligidr CampAshera	Caprine	Barka	Female	4
2014-09-06	Gash Barka	Tessenei	Aligidr CampAshera	Caprine	Barka	Female	3
2014-09-06	Gash Barka	Tessenei	Aligidr CampAshera	Caprine	Barka	Female	4
2014-09-06	Gash Barka	Tessenei	Aligidr CampAshera	Caprine	Barka	Female	4
2014-09-06	Gash Barka	Tessenei	Aligidr CampAshera	Caprine	Barka	Female	6
2014-09-06	Gash Barka	Tessenei	Aligidr CampAshera	Caprine	Barka	Female	2
2014-09-06	Gash Barka	Tessenei	Aligidr CampAshera	Caprine	Barka	Female	2
2014-09-06	Gash Barka	Tessenei	Aligidr CampAshera	Caprine	Barka	Female	2
2014-09-06	Gash Barka	Tessenei	Aligidr CampAshera	Caprine	Barka	Female	5
2014-09-06	Gash Barka	Tessenei	Aligidr CampAshera	Caprine	Barka	Female	3
2014-09-06	Gash Barka	Tessenei	Aligidr CampAshera	Caprine	Barka	Female	2
2014-09-06	Gash Barka	Tessenei	Aligidr CampAshera	Caprine	Barka	Female	2
2014-09-06	Gash Barka	Tessenei	Aligidr CampAshera	Caprine	Barka	Female	4
2014-09-06	Gash Barka	Tessenei	Aligidr CampAshera	Caprine	Barka	Female	5
2014-09-06	Gash Barka	Tessenei	Aligidr CampAshera	Caprine	Barka	Female	1
2014-09-06	Gash Barka	Tessenei	Aligidr CampAshera	Caprine	Barka	Female	4
2014-09-06	Gash Barka	Tessenei	Aligidr CampAshera	Caprine	Barka	Female	2
2014-09-06	Gash Barka	Tessenei	Aligidr CampAshera	Caprine	Barka	Female	2
2014-09-06	Gash Barka	Tessenei	Aligidr CampAshera	Caprine	Hassan	Female	5
2014-09-06	Gash Barka	Tessenei	Aligidr CampAshera	Caprine	Barka	Female	4
2014-09-06	Gash Barka	Tessenei	Aligidr CampAshera	Caprine	Barka	Female	4
2014-09-06	Gash Barka	Tessenei	Aligidr CampAshera	Caprine	Barka	Female	1
2014-09-06	Gash Barka	Tessenei	Aligidr CampAshera	Caprine	Barka	Female	4
2014-09-06	Gash Barka	Tessenei	Aligidr CampAshera	Caprine	Barka	Female	4
2014-09-06	Gash Barka	Tessenei	Aligidr CampAshera	Caprine	Barka	Female	4
2014-09-06	Gash Barka	Tessenei	Aligidr CampAshera	Caprine	Barka	Female	2
2014-09-06	Gash Barka	Tessenei	Aligidr CampAshera	Caprine	Barka	Female	2
2014-09-06	Gash Barka	Tessenei	Aligidr CampAshera	Caprine	Barka	Female	3
2014-09-06	Gash Barka	Tessenei	Aligidr CampAshera	Caprine	Barka	Female	3
2014-09-06	Gash Barka	Tessenei	Aligidr CampAshera	Caprine	Barka	Female	3
2014-09-06	Gash Barka	Tessenei	Aligidr CampAshera	Caprine	Barka	Female	4
2014-09-06	Gash Barka	Tessenei	Aligidr CampAshera	Caprine	Barka	Female	4
2014-09-06	Gash Barka	Tessenei	Aligidr CampAshera	Caprine	Barka	Female	5
2014-09-06	Gash Barka	Tessenei	Aligidr CampAshera	Caprine	Barka	Female	4
2014-09-06	Gash Barka	Tessenei	Aligidr CampAshera	Caprine	Barka	Female	3
2014-09-06	Gash Barka	Tessenei	Aligidr CampAshera	Caprine	Barka	Female	4
2014-09-06	Gash Barka	Tessenei	Aligidr CampAshera	Caprine	Barka	Female	4
2014-09-06	Gash Barka	Tessenei	Aligidr CampAshera	Caprine	Barka	Female	5
2014-09-06	Gash Barka	Tessenei	Aligidr CampAshera	Caprine	Barka	Female	2
2014-09-06	Gash Barka	Tessenei	Aligidr CampAshera	Caprine	Barka	Female	4
2014-09-06	Gash Barka	Tessenei	Aligidr CampAshera	Caprine	Barka	Female	3
2014-09-06	Gash Barka	Tessenei	Aligidr CampAshera	Caprine	Barka	Female	3
2014-09-13	Gash Barka	Tessenei	AnjAHZy	Caprine	Hassan	Female	3
2014-09-13	Gash Barka	Tessenei	AnjAHZy	Caprine	Hassan	Female	3
2014-09-13	Gash Barka	Tessenei	AnjAHZy	Caprine	Hassan	Female	2
2014-09-13	Gash Barka	Tessenei	AnjAHZy	Caprine	Hassan	Female	4
2014-09-13	Gash Barka	Tessenei	AnjAHZy	Caprine	Hassan	Female	3
2014-09-13	Gash Barka	Tessenei	AnjAHZy	Caprine	Hassan	Female	1
2014-09-13	Gash Barka	Tessenei	AnjAHZy	Caprine	Hassan	Male	1
2014-09-13	Gash Barka	Tessenei	AnjAHZy	Caprine	Hassan	Female	5
2014-09-13	Gash Barka	Tessenei	AnjAHZy	Caprine	Hassan	Female	2
2014-09-13	Gash Barka	Tessenei	AnjAHZy	Caprine	Hassan	Female	1
2014-09-13	Gash Barka	Tessenei	AnjAHZy	Caprine	Lange	Female	4
2014-09-13	Gash Barka	Tessenei	AnjAHZy	Caprine	Hassan	Female	5
2014-09-13	Gash Barka	Tessenei	AnjAHZy	Caprine	Lange	Female	5
2014-09-13	Gash Barka	Tessenei	AnjAHZy	Caprine	Lange	Female	4
2014-09-13	Gash Barka	Tessenei	AnjAHZy	Caprine	Barka	Female	4
2014-09-13	Gash Barka	Tessenei	AnjAHZy	Caprine	Lange	Female	5
2014-09-13	Gash Barka	Tessenei	AnjAHZy	Caprine	Lange	Female	2
2014-09-13	Gash Barka	Tessenei	AnjAHZy	Caprine	Lange	Male	2
2014-09-13	Gash Barka	Tessenei	AnjAHZy	Caprine	Hassan	Female	4
2014-09-13	Gash Barka	Tessenei	AnjAHZy	Caprine	Hassan	Female	2
2014-09-13	Gash Barka	Tessenei	AnjAHZy	Caprine	Barka	Female	4
2014-09-13	Gash Barka	Tessenei	AnjAHZy	Caprine	Barka	Female	3
2014-09-13	Gash Barka	Tessenei	AnjAHZy	Caprine	Barka	Female	4
2014-09-13	Gash Barka	Tessenei	AnjAHZy	Caprine	Barka	Female	2
2014-09-13	Gash Barka	Tessenei	AnjAHZy	Caprine	Barka	Female	4
2014-09-13	Gash Barka	Tessenei	AnjAHZy	Caprine	Barka	Female	4
2014-09-13	Gash Barka	Tessenei	AnjAHZy	Caprine	Barka	Female	3
2014-09-13	Gash Barka	Tessenei	AnjAHZy	Caprine	Barka	Female	1
2014-09-13	Gash Barka	Tessenei	AnjAHZy	Caprine	Barka	Female	3
2014-09-13	Gash Barka	Tessenei	AnjAHZy	Caprine	Barka	Female	2
2014-09-13	Gash Barka	Tessenei	AnjAHZy	Caprine	Barka	Female	2
2014-09-13	Gash Barka	Tessenei	AnjAHZy	Caprine	Barka	Female	1
2014-09-13	Gash Barka	Tessenei	AnjAHZy	Caprine	Barka	Female	2
2014-09-13	Gash Barka	Tessenei	AnjAHZy	Caprine	Barka	Female	3
2014-09-13	Gash Barka	Tessenei	AnjAHZy	Caprine	Hassan	Female	2
2014-09-13	Gash Barka	Tessenei	AnjAHZy	Caprine	Hassan	Female	3
2014-09-13	Gash Barka	Tessenei	AnjAHZy	Caprine	Barka	Female	3
2014-09-13	Gash Barka	Tessenei	AnjAHZy	Caprine	Barka	Female	4
2014-09-13	Gash Barka	Tessenei	AnjAHZy	Caprine	Barka	Female	3
2014-09-13	Gash Barka	Tessenei	AnjAHZy	Caprine	Hassan	Female	4
2014-09-13	Gash Barka	Tessenei	AnjAHZy	Caprine	Barka	Female	4
2014-09-13	Gash Barka	Tessenei	AnjAHZy	Caprine	Hassan	Male	2
2014-09-13	Gash Barka	Tessenei	AnjAHZy	Caprine	Hassan	Female	3
2014-09-13	Gash Barka	Tessenei	AnjAHZy	Caprine	Hassan	Female	2
2014-09-13	Gash Barka	Tessenei	AnjAHZy	Caprine	Hassan	Female	3
2014-09-13	Gash Barka	Tessenei	AnjAHZy	Caprine	Hassan	Female	5
2014-09-13	Gash Barka	Tessenei	AnjAHZy	Caprine	Hassan	Female	4
2014-09-13	Gash Barka	Tessenei	AnjAHZy	Caprine	Hassan	Female	3
2014-09-13	Gash Barka	Tessenei	AnjAHZy	Caprine	Barka	Female	4
2014-09-13	Gash Barka	Tessenei	AnjAHZy	Caprine	Hassan	Female	3
2014-09-13	Gash Barka	Tessenei	AnjAHZy	Caprine	Hassan	Female	3
2014-09-13	Gash Barka	Tessenei	AnjAHZy	Caprine	Hassan	Female	4
2014-09-13	Gash Barka	Tessenei	AnjAHZy	Caprine	Lange	Female	4
2014-09-13	Gash Barka	Tessenei	AnjAHZy	Caprine	Hassan	Male	1
2014-09-13	Gash Barka	Tessenei	AnjAHZy	Caprine	Hassan	Female	4
2014-09-13	Gash Barka	Tessenei	AnjAHZy	Caprine	Hassan	Female	2
2014-09-13	Gash Barka	Tessenei	AnjAHZy	Caprine	Hassan	Female	4
2014-09-13	Gash Barka	Tessenei	AnjAHZy	Caprine	Hassan	Female	1
2014-09-13	Gash Barka	Tessenei	AnjAHZy	Caprine	Barka	Female	2
2014-09-13	Gash Barka	Tessenei	AnjAHZy	Caprine	Barka	Female	4
2014-09-13	Gash Barka	Tessenei	AnjAHZy	Caprine	Hassan	Female	1
2014-09-13	Gash Barka	Tessenei	AnjAHZy	Caprine	Hassan	Female	3
2014-09-13	Gash Barka	Tessenei	AnjAHZy	Caprine	Hassan	Female	1
2014-09-13	Gash Barka	Tessenei	AnjAHZy	Caprine	Lange	Male	1
2014-09-13	Gash Barka	Tessenei	AnjAHZy	Caprine	Hassan	Female	6
2014-09-13	Gash Barka	Tessenei	AnjAHZy	Caprine	Hassan	Female	3
2014-09-13	Gash Barka	Tessenei	AnjAHZy	Caprine	Lange	Female	4
2014-09-13	Gash Barka	Tessenei	AnjAHZy	Caprine	Lange	Female	4
2014-09-13	Gash Barka	Tessenei	AnjAHZy	Caprine	Lange	Male	1
2014-09-13	Gash Barka	Tessenei	AnjAHZy	Caprine	Hassan	Female	6
2014-09-13	Gash Barka	Tessenei	AnjAHZy	Caprine	Lange	Female	4
2014-09-13	Gash Barka	Tessenei	AnjAHZy	Caprine	Hassan	Female	7
2014-09-13	Gash Barka	Tessenei	AnjAHZy	Caprine	Hassan	Female	3
2014-09-13	Gash Barka	Tessenei	AnjAHZy	Caprine	Hassan	Female	5
2014-09-13	Gash Barka	Tessenei	AnjAHZy	Caprine	Hassan	Female	5
2014-09-13	Gash Barka	Tessenei	AnjAHZy	Caprine	Hassan	Female	1
2014-09-13	Gash Barka	Tessenei	AnjAHZy	Caprine	Hassan	Female	5
2014-09-13	Gash Barka	Tessenei	AnjAHZy	Caprine	Barka	Female	2
2014-09-13	Gash Barka	Tessenei	AnjAHZy	Caprine	Barka	Female	5
2014-09-13	Gash Barka	Tessenei	AnjAHZy	Caprine	Hassan	Male	2
2014-09-13	Gash Barka	Tessenei	AnjAHZy	Caprine	Hassan	Female	4
2014-09-13	Gash Barka	Tessenei	AnjAHZy	Caprine	Barka	Female	4
2014-09-13	Gash Barka	Tessenei	AnjAHZy	Caprine	Hassan	Male	2
2014-09-13	Gash Barka	Tessenei	AnjAHZy	Caprine	Hassan	Female	4
2014-09-13	Gash Barka	Tessenei	AnjAHZy	Caprine	Hassan	Female	4
2014-09-13	Gash Barka	Tessenei	AnjAHZy	Caprine	Hassan	Female	1
2014-09-13	Gash Barka	Tessenei	AnjAHZy	Caprine	Hassan	Female	4
2014-09-13	Gash Barka	Tessenei	AnjAHZy	Caprine	Hassan	Male	1
2014-09-13	Gash Barka	Tessenei	AnjAHZy	Caprine	Hassan	Female	2
2014-09-13	Gash Barka	Tessenei	AnjAHZy	Caprine	Barka	Female	3
2014-09-13	Gash Barka	Tessenei	AnjAHZy	Caprine	Hassan	Female	5
2014-09-13	Gash Barka	Tessenei	AnjAHZy	Caprine	Hassan	Female	6
2014-09-13	Gash Barka	Tessenei	AnjAHZy	Caprine	Barka	Female	4
2014-09-13	Gash Barka	Tessenei	AnjAHZy	Caprine	Hassan	Female	1
2014-09-13	Gash Barka	Tessenei	AnjAHZy	Caprine	Barka	Female	5
2014-09-13	Gash Barka	Tessenei	AnjAHZy	Caprine	Hassan	Female	4
2014-09-13	Gash Barka	Tessenei	AnjAHZy	Caprine	Hassan	Female	2
2014-09-13	Gash Barka	Tessenei	AnjAHZy	Caprine	Lange	Female	4
2014-09-13	Gash Barka	Tessenei	AnjAHZy	Caprine	Hassan	Female	3
2014-09-13	Gash Barka	Tessenei	AnjAHZy	Caprine	Hassan	Female	3
2014-09-13	Gash Barka	Tessenei	AnjAHZy	Caprine	Hassan	Female	4
2014-09-13	Gash Barka	Tessenei	AnjAHZy	Caprine	Barka	Female	3
2014-09-13	Gash Barka	Tessenei	AnjAHZy	Caprine	Barka	Female	3
2014-09-13	Gash Barka	Tessenei	AnjAHZy	Caprine	Barka	Female	4
2014-09-13	Gash Barka	Tessenei	AnjAHZy	Caprine	Barka	Female	4
2014-09-13	Gash Barka	Tessenei	AnjAHZy	Caprine	Barka	Female	3
2014-09-13	Gash Barka	Tessenei	AnjAHZy	Caprine	Barka	Female	1
2014-09-13	Gash Barka	Tessenei	AnjAHZy	Caprine	Barka	Female	3
2014-09-13	Gash Barka	Tessenei	AnjAHZy	Caprine	Barka	Female	2
2014-09-13	Gash Barka	Tessenei	AnjAHZy	Caprine	Hassan	Female	1
2014-09-13	Gash Barka	Tessenei	AnjAHZy	Caprine	Barka	Female	3
2014-09-13	Gash Barka	Tessenei	AnjAHZy	Caprine	Hassan	Female	1
2014-09-13	Gash Barka	Tessenei	AnjAHZy	Caprine	Hassan	Female	3
2014-09-13	Gash Barka	Tessenei	AnjAHZy	Caprine	Hassan	Female	1
2014-09-13	Gash Barka	Tessenei	AnjAHZy	Caprine	Barka	Female	3
2014-09-13	Gash Barka	Tessenei	AnjAHZy	Caprine	Barka	Female	1
2014-09-13	Gash Barka	Tessenei	AnjAHZy	Caprine	Barka	Female	2
2014-09-13	Gash Barka	Tessenei	AnjAHZy	Caprine	Hassan	Female	4
2014-09-13	Gash Barka	Tessenei	AnjAHZy	Caprine	Hassan	Female	1
2014-09-13	Gash Barka	Tessenei	AnjAHZy	Caprine	Barka	Female	2
2014-09-13	Gash Barka	Tessenei	AnjAHZy	Caprine	Hassan	Female	4
2014-09-13	Gash Barka	Tessenei	AnjAHZy	Caprine	Hassan	Female	3
2014-09-13	Gash Barka	Tessenei	AnjAHZy	Caprine	Hassan	Female	2
2014-09-13	Gash Barka	Tessenei	AnjAHZy	Caprine	Barka	Female	2
2014-09-13	Gash Barka	Tessenei	AnjAHZy	Caprine	Barka	Female	3
2014-09-13	Gash Barka	Tessenei	AnjAHZy	Caprine	Barka	Female	3
2014-09-13	Gash Barka	Tessenei	AnjAHZy	Caprine	Barka	Female	4
2014-09-13	Gash Barka	Tessenei	AnjAHZy	Caprine	Barka	Female	5
2014-09-13	Gash Barka	Tessenei	AnjAHZy	Caprine	Barka	Female	2
2014-09-13	Gash Barka	Tessenei	AnjAHZy	Caprine	Hassan	Female	1
2014-09-13	Gash Barka	Tessenei	AnjAHZy	Caprine	Hassan	Female	6
2014-09-13	Gash Barka	Tessenei	AnjAHZy	Caprine	Hassan	Female	4
2014-09-13	Gash Barka	Tessenei	AnjAHZy	Caprine	Hassan	Female	5
2014-09-13	Gash Barka	Tessenei	AnjAHZy	Caprine	Hassan	Female	4
2014-09-13	Gash Barka	Tessenei	AnjAHZy	Caprine	Hassan	Female	2
2014-09-13	Gash Barka	Tessenei	AnjAHZy	Caprine	Barka	Female	4
2014-09-13	Gash Barka	Tessenei	AnjAHZy	Caprine	Barka	Female	3
2014-09-13	Gash Barka	Tessenei	AnjAHZy	Caprine	Hassan	Female	2
2014-09-13	Gash Barka	Tessenei	AnjAHZy	Caprine	Hassan	Female	3
2014-09-13	Gash Barka	Tessenei	AnjAHZy	Caprine	Barka	Female	4
2014-09-13	Gash Barka	Tessenei	AnjAHZy	Caprine	Barka	Female	4
2014-09-13	Gash Barka	Tessenei	AnjAHZy	Caprine	Barka	Female	3
2014-09-13	Gash Barka	Tessenei	AnjAHZy	Caprine	Hassan	Female	2
2014-09-13	Gash Barka	Tessenei	AnjAHZy	Caprine	Hassan	Female	3
2014-09-13	Gash Barka	Tessenei	AnjAHZy	Caprine	Hassan	Female	2
2014-09-13	Gash Barka	Tessenei	AnjAHZy	Caprine	Barka	Female	3
2014-09-13	Gash Barka	Tessenei	AnjAHZy	Caprine	Barka	Female	3
2014-09-13	Gash Barka	Tessenei	AnjAHZy	Caprine	Hassan	Female	3
2014-09-13	Gash Barka	Tessenei	AnjAHZy	Caprine	Barka	Female	3
2014-09-13	Gash Barka	Tessenei	AnjAHZy	Caprine	Barka	Female	2
2014-09-13	Gash Barka	Tessenei	AnjAHZy	Caprine	Hassan	Female	2
2014-09-13	Gash Barka	Tessenei	AnjAHZy	Caprine	Hassan	Female	3
2014-09-13	Gash Barka	Tessenei	AnjAHZy	Caprine	Lange	Female	4
2014-09-13	Gash Barka	Tessenei	AnjAHZy	Caprine	Hassan	Female	3
2014-09-13	Gash Barka	Tessenei	AnjAHZy	Caprine	Hassan	Female	2
2014-09-13	Gash Barka	Tessenei	AnjAHZy	Caprine	Hassan	Female	5
2014-09-13	Gash Barka	Tessenei	AnjAHZy	Caprine	Lange	Female	4
2014-09-13	Gash Barka	Tessenei	AnjAHZy	Caprine	Hassan	Female	1
2014-09-13	Gash Barka	Tessenei	AnjAHZy	Caprine	Hassan	Female	3
2014-09-13	Gash Barka	Tessenei	AnjAHZy	Caprine	Barka	Female	3
2014-09-13	Gash Barka	Tessenei	AnjAHZy	Caprine	Barka	Female	4
2014-09-13	Gash Barka	Tessenei	AnjAHZy	Caprine	Barka	Female	5
2014-09-13	Gash Barka	Tessenei	AnjAHZy	Caprine	Barka	Male	1
2014-09-14	Gash Barka	Tessenei	Fanko	Caprine	Barka	Female	7
2014-09-14	Gash Barka	Tessenei	Fanko	Caprine	Barka	Female	4
2014-09-14	Gash Barka	Tessenei	Fanko	Caprine	Barka	Female	4
2014-09-14	Gash Barka	Tessenei	Fanko	Caprine	Hassan	Female	6
2014-09-14	Gash Barka	Tessenei	Fanko	Caprine	Hassan	Female	6
2014-09-14	Gash Barka	Tessenei	Fanko	Caprine	Hassan	Female	2
2014-09-14	Gash Barka	Tessenei	Fanko	Caprine	Hassan	Female	4
2014-09-14	Gash Barka	Tessenei	Fanko	Caprine	Hassan	Female	6
2014-09-14	Gash Barka	Tessenei	Fanko	Caprine	Hassan	Female	5
2014-09-14	Gash Barka	Tessenei	Fanko	Caprine	Hassan	Female	6
2014-09-14	Gash Barka	Tessenei	Fanko	Caprine	Hassan	Female	4
2014-09-14	Gash Barka	Tessenei	Fanko	Caprine	Hassan	Female	4
2014-09-14	Gash Barka	Tessenei	Fanko	Caprine	Hassan	Female	4
2014-09-14	Gash Barka	Tessenei	Fanko	Caprine	Hassan	Female	4
2014-09-14	Gash Barka	Tessenei	Fanko	Caprine	Hassan	Female	5
2014-09-14	Gash Barka	Tessenei	Fanko	Caprine	Hassan	Female	4
2014-09-14	Gash Barka	Tessenei	Fanko	Caprine	Hassan	Female	3
2014-09-14	Gash Barka	Tessenei	Fanko	Caprine	Barka	Female	3
2014-09-14	Gash Barka	Tessenei	Fanko	Caprine	Hassan	Female	4
2014-09-14	Gash Barka	Tessenei	Fanko	Caprine	Hassan	Female	1
2014-09-14	Gash Barka	Tessenei	Fanko	Caprine	Hassan	Female	3
2014-09-14	Gash Barka	Tessenei	Fanko	Caprine	Hassan	Female	2
2014-09-14	Gash Barka	Mogolo	Adi-Genad	Caprine	Barka	Female	3
2014-09-14	Gash Barka	Mogolo	Adi-Genad	Caprine	Barka	Female	2
2014-09-14	Gash Barka	Mogolo	Adi-Genad	Caprine	Barka	Female	3
2014-09-14	Gash Barka	Mogolo	Adi-Genad	Caprine	Barka	Female	4
2014-09-14	Gash Barka	Mogolo	Adi-Genad	Caprine	Barka	Female	4
2014-09-14	Gash Barka	Mogolo	Adi-Genad	Caprine	Barka	Female	2
2014-09-14	Gash Barka	Mogolo	Adi-Genad	Caprine	Barka	Female	3
2014-09-14	Gash Barka	Mogolo	Adi-Genad	Caprine	Barka	Female	4
2014-09-14	Gash Barka	Mogolo	Adi-Genad	Caprine	Barka	Female	3
2014-09-14	Gash Barka	Mogolo	Adi-Genad	Caprine	Barka	Female	3
2014-09-14	Gash Barka	Mogolo	Adi-Genad	Caprine	Barka	Female	4
2014-09-14	Gash Barka	Mogolo	Adi-Genad	Caprine	Barka	Female	3
2014-09-14	Gash Barka	Mogolo	Adi-Genad	Caprine	Barka	Female	2
2014-09-14	Gash Barka	Mogolo	Adi-Genad	Caprine	Barka	Female	5
2014-09-14	Gash Barka	Mogolo	Adi-Genad	Caprine	Barka	Female	3
2014-09-14	Gash Barka	Mogolo	Adi-Genad	Caprine	Barka	Female	6
2014-09-14	Gash Barka	Mogolo	Adi-Genad	Caprine	Barka	Female	5
2014-09-14	Gash Barka	Mogolo	Adi-Genad	Caprine	Barka	Female	5
2014-09-14	Gash Barka	Mogolo	Adi-Genad	Caprine	Barka	Female	5
2014-09-14	Gash Barka	Mogolo	Adi-Genad	Caprine	Barka	Female	4
2014-09-14	Gash Barka	Mogolo	Adi-Genad	Caprine	Barka	Female	4
2014-09-14	Gash Barka	Mogolo	Adi-Genad	Caprine	Barka	Female	3
2014-09-14	Gash Barka	Mogolo	Adi-Genad	Caprine	Barka	Female	5
2014-09-14	Gash Barka	Mogolo	Adi-Genad	Caprine	Barka	Female	4
2014-09-14	Gash Barka	Mogolo	Adi-Genad	Caprine	Barka	Female	5
2014-10-31	Southern Red Sea	Debub Denkel	RAHZyta	Caprine	Local	Female	1
2014-10-31	Southern Red Sea	Debub Denkel	RAHZyta	Caprine	Local	Female	5
2014-10-31	Southern Red Sea	Debub Denkel	RAHZyta	Caprine	Local	Female	1
2014-10-31	Southern Red Sea	Debub Denkel	RAHZyta	Caprine	Local	Female	6
2014-10-31	Southern Red Sea	Debub Denkel	RAHZyta	Caprine	Local	Female	5
2014-10-31	Southern Red Sea	Debub Denkel	RAHZyta	Caprine	Local	Female	5
2014-10-31	Southern Red Sea	Debub Denkel	RAHZyta	Caprine	Local	Female	5
2014-10-31	Southern Red Sea	Debub Denkel	RAHZyta	Caprine	Local	Female	5
2014-10-31	Southern Red Sea	Debub Denkel	RAHZyta	Caprine	Local	Female	6
2014-10-31	Southern Red Sea	Debub Denkel	RAHZyta	Caprine	Local	Female	8
2014-10-31	Southern Red Sea	Debub Denkel	RAHZyta	Caprine	Local	Female	1
2014-10-31	Southern Red Sea	Debub Denkel	RAHZyta	Caprine	Local	Female	2
2014-10-31	Southern Red Sea	Debub Denkel	RAHZyta	Caprine	Local	Female	2
2014-10-31	Southern Red Sea	Debub Denkel	RAHZyta	Caprine	Local	Female	5
2014-10-31	Southern Red Sea	Debub Denkel	RAHZyta	Caprine	Local	Female	5
2014-10-31	Southern Red Sea	Debub Denkel	RAHZyta	Caprine	Local	Female	4
2014-10-31	Southern Red Sea	Debub Denkel	RAHZyta	Caprine	Local	Female	4
2014-11-01	Southern Red Sea	Debub Denkel	Waero	Caprine	Local	Female	11
2014-11-01	Southern Red Sea	Debub Denkel	Waero	Caprine	Local	Female	5
2014-11-01	Southern Red Sea	Debub Denkel	Waero	Caprine	Local	Female	2
2014-11-01	Southern Red Sea	Debub Denkel	Waero	Caprine	Local	Female	6
2014-11-01	Southern Red Sea	Debub Denkel	Waero	Caprine	Local	Female	2
2014-11-01	Southern Red Sea	Debub Denkel	Waero	Caprine	Local	Female	7
2014-11-01	Southern Red Sea	Debub Denkel	Waero	Caprine	Local	Female	9
2014-11-01	Southern Red Sea	Debub Denkel	Waero	Caprine	Local	Female	8
2014-11-01	Southern Red Sea	Debub Denkel	Waero	Caprine	Local	Female	5
2014-11-01	Southern Red Sea	Debub Denkel	Waero	Caprine	Local	Female	2
2014-11-01	Southern Red Sea	Debub Denkel	Waero	Caprine	Local	Female	6
2014-11-01	Southern Red Sea	Debub Denkel	Waero	Caprine	Local	Female	7
2014-11-01	Southern Red Sea	Debub Denkel	Waero	Caprine	Local	Female	5
2014-11-01	Southern Red Sea	Debub Denkel	Waero	Caprine	Local	Female	4
2014-11-01	Southern Red Sea	Debub Denkel	Waero	Caprine	Local	Female	12
2014-11-01	Southern Red Sea	Debub Denkel	Waero	Caprine	Local	Female	9
2014-11-01	Southern Red Sea	Debub Denkel	GAHZro	Caprine	Local	Female	1
2014-11-01	Southern Red Sea	Debub Denkel	GAHZro	Caprine	Local	Female	3
2014-11-01	Southern Red Sea	Debub Denkel	GAHZro	Caprine	Local	Female	3
2014-11-01	Southern Red Sea	Debub Denkel	GAHZro	Caprine	Local	Female	4
2014-11-01	Southern Red Sea	Debub Denkel	GAHZro	Caprine	Local	Female	3
2014-11-01	Southern Red Sea	Debub Denkel	GAHZro	Caprine	Local	Female	4
2014-11-01	Southern Red Sea	Debub Denkel	GAHZro	Caprine	Local	Female	4
2014-11-01	Southern Red Sea	Debub Denkel	GAHZro	Caprine	Local	Female	3
2014-11-01	Southern Red Sea	Debub Denkel	GAHZro	Caprine	Local	Female	2
2014-11-01	Southern Red Sea	Debub Denkel	GAHZro	Caprine	Local	Female	4
2014-11-01	Southern Red Sea	Debub Denkel	Waero	Caprine	Local	Female	6
2014-11-01	Southern Red Sea	Debub Denkel	Waero	Caprine	Local	Female	4
2014-11-01	Southern Red Sea	Debub Denkel	Waero	Caprine	Local	Female	4
2014-11-01	Southern Red Sea	Debub Denkel	Waero	Caprine	Local	Female	1
2014-11-01	Southern Red Sea	Debub Denkel	Waero	Caprine	Local	Female	6
2014-11-01	Southern Red Sea	Debub Denkel	Waero	Caprine	Local	Female	4
2014-11-01	Southern Red Sea	Debub Denkel	Waero	Caprine	Local	Female	5
2014-11-01	Southern Red Sea	Debub Denkel	Waero	Caprine	Local	Female	7
2014-11-01	Southern Red Sea	Debub Denkel	Waero	Caprine	Local	Female	4
2014-11-01	Southern Red Sea	Debub Denkel	Waero	Caprine	Local	Female	3
2014-11-01	Southern Red Sea	Debub Denkel	Waero	Caprine	Local	Female	3
2014-11-01	Southern Red Sea	Debub Denkel	Waero	Caprine	Local	Female	5
2014-11-01	Southern Red Sea	Debub Denkel	Waero	Caprine	Local	Female	9
2014-11-01	Southern Red Sea	Debub Denkel	Waero	Caprine	Local	Female	2
2014-11-01	Southern Red Sea	Debub Denkel	Waero	Caprine	Local	Female	4
2014-11-01	Southern Red Sea	Debub Denkel	Waero	Caprine	Local	Female	2
2014-11-01	Southern Red Sea	Debub Denkel	Waero	Caprine	Local	Female	5
2014-11-01	Southern Red Sea	Debub Denkel	Waero	Caprine	Local	Female	4
2014-11-01	Southern Red Sea	Debub Denkel	Waero	Caprine	Local	Female	3
2014-11-01	Southern Red Sea	Debub Denkel	Waero	Caprine	Local	Female	5
2014-11-01	Southern Red Sea	Debub Denkel	Waero	Caprine	Local	Female	3
2014-11-01	Southern Red Sea	Debub Denkel	Waero	Caprine	Local	Female	2
2014-11-01	Southern Red Sea	Debub Denkel	Waero	Caprine	Local	Female	2
2014-11-01	Southern Red Sea	Debub Denkel	Waero	Caprine	Local	Female	2
2014-11-01	Southern Red Sea	Debub Denkel	Waero	Caprine	Local	Female	2
2014-11-01	Southern Red Sea	Debub Denkel	Waero	Caprine	Local	Female	3
2014-11-01	Southern Red Sea	Debub Denkel	Waero	Caprine	Local	Female	3
2014-11-01	Southern Red Sea	Debub Denkel	Waero	Caprine	Local	Female	2
2014-11-01	Southern Red Sea	Debub Denkel	Waero	Caprine	Local	Female	2
2014-11-01	Southern Red Sea	Debub Denkel	Waero	Caprine	Local	Female	3
2014-11-01	Southern Red Sea	Debub Denkel	Waero	Caprine	Local	Female	2
2014-11-01	Southern Red Sea	Debub Denkel	Waero	Caprine	Local	Female	4
2014-11-01	Southern Red Sea	Debub Denkel	Waero	Caprine	Local	Female	2
2014-11-01	Southern Red Sea	Debub Denkel	Waero	Caprine	Local	Female	1
2014-11-01	Southern Red Sea	Debub Denkel	Waero	Caprine	Local	Female	2
2014-11-01	Southern Red Sea	Debub Denkel	Waero	Caprine	Local	Female	3
2014-11-01	Southern Red Sea	Debub Denkel	Waero	Caprine	Local	Female	2
2014-11-01	Southern Red Sea	Debub Denkel	kiloma	Caprine	Local	Female	4
2014-11-01	Southern Red Sea	Debub Denkel	kiloma	Caprine	Local	Female	5
2014-11-01	Southern Red Sea	Debub Denkel	kiloma	Caprine	Local	Female	3
2014-11-01	Southern Red Sea	Debub Denkel	kiloma	Caprine	Local	Female	10
2014-11-01	Southern Red Sea	Debub Denkel	kiloma	Caprine	Local	Female	6
2014-11-01	Southern Red Sea	Debub Denkel	kiloma	Caprine	Local	Female	4
2014-11-01	Southern Red Sea	Debub Denkel	kiloma	Caprine	Local	Female	3
2014-11-01	Southern Red Sea	Debub Denkel	kiloma	Caprine	Local	Female	2
2014-11-01	Southern Red Sea	Debub Denkel	kiloma	Caprine	Local	Female	2
2014-11-01	Southern Red Sea	Debub Denkel	kiloma	Caprine	Local	Female	3
2014-11-01	Southern Red Sea	Debub Denkel	kiloma	Caprine	Local	Female	4
2014-11-01	Southern Red Sea	Debub Denkel	kiloma	Caprine	Local	Female	10
2014-11-01	Southern Red Sea	Debub Denkel	kiloma	Caprine	Local	Female	2
2014-11-01	Southern Red Sea	Debub Denkel	kiloma	Caprine	Local	Female	2
2014-11-01	Southern Red Sea	Debub Denkel	kiloma	Caprine	Local	Female	4
2014-11-01	Southern Red Sea	Debub Denkel	kiloma	Caprine	Local	Female	2
2014-11-01	Southern Red Sea	Debub Denkel	kiloma	Caprine	Local	Female	5
2014-11-01	Southern Red Sea	Debub Denkel	kiloma	Caprine	Local	Female	6
2014-11-01	Southern Red Sea	Debub Denkel	kiloma	Caprine	Local	Female	2
2014-11-01	Southern Red Sea	Debub Denkel	kiloma	Caprine	Local	Female	2
2014-11-01	Southern Red Sea	Debub Denkel	kiloma	Caprine	Local	Female	8
2014-11-01	Southern Red Sea	Debub Denkel	kiloma	Caprine	Local	Female	4
2014-11-01	Southern Red Sea	Debub Denkel	kiloma	Caprine	Local	Female	3
2014-11-01	Southern Red Sea	Debub Denkel	kiloma	Caprine	Local	Female	5
2014-11-01	Southern Red Sea	Debub Denkel	kiloma	Caprine	Local	Female	8
2014-11-01	Southern Red Sea	Debub Denkel	kiloma	Caprine	Local	Female	5
2014-11-01	Southern Red Sea	Debub Denkel	kiloma	Caprine	Local	Female	5
2014-11-01	Southern Red Sea	Debub Denkel	kiloma	Caprine	Local	Female	6
2014-11-01	Southern Red Sea	Debub Denkel	kiloma	Caprine	Local	Female	2
2014-11-01	Southern Red Sea	Debub Denkel	kiloma	Caprine	Local	Female	2
2014-11-01	Southern Red Sea	Debub Denkel	kiloma	Caprine	Local	Female	4
2014-11-01	Southern Red Sea	Debub Denkel	kiloma	Caprine	Local	Female	2
2014-11-01	Southern Red Sea	Debub Denkel	kiloma	Caprine	Local	Female	6
2014-11-01	Southern Red Sea	Debub Denkel	kiloma	Caprine	Local	Female	5
2014-11-01	Southern Red Sea	Debub Denkel	kiloma	Caprine	Local	Female	3
2014-11-01	Southern Red Sea	Debub Denkel	kiloma	Caprine	Local	Female	4
2014-11-01	Southern Red Sea	Debub Denkel	kiloma	Caprine	Local	Female	7
2014-11-01	Southern Red Sea	Debub Denkel	kiloma	Caprine	Local	Female	4
2014-11-01	Southern Red Sea	Debub Denkel	kiloma	Caprine	Local	Female	1
2014-11-01	Southern Red Sea	Debub Denkel	kiloma	Caprine	Local	Female	3
2014-11-01	Southern Red Sea	Debub Denkel	kiloma	Caprine	Local	Female	2
2014-11-01	Southern Red Sea	Debub Denkel	kiloma	Caprine	Local	Female	4
2014-11-01	Southern Red Sea	Debub Denkel	kiloma	Caprine	Local	Female	1
2014-11-01	Southern Red Sea	Debub Denkel	kiloma	Caprine	Local	Female	1
2014-11-01	Southern Red Sea	Debub Denkel	kiloma	Caprine	Local	Female	2
2014-11-01	Southern Red Sea	Debub Denkel	kiloma	Caprine	Local	Female	2
2014-11-01	Southern Red Sea	Debub Denkel	kiloma	Caprine	Local	Female	5
2014-11-01	Southern Red Sea	Debub Denkel	kiloma	Caprine	Local	Female	5
2014-11-01	Southern Red Sea	Debub Denkel	kiloma	Caprine	Local	Female	4
2014-11-01	Southern Red Sea	Debub Denkel	kiloma	Caprine	Local	Female	3
2014-11-01	Southern Red Sea	Debub Denkel	kiloma	Caprine	Local	Female	4
2014-11-01	Southern Red Sea	Debub Denkel	kiloma	Caprine	Local	Female	10
2014-11-01	Southern Red Sea	Debub Denkel	kiloma	Caprine	Local	Female	11
2014-11-01	Southern Red Sea	Debub Denkel	kiloma	Caprine	Local	Female	2
2014-11-01	Southern Red Sea	Debub Denkel	Abo	Caprine	Local	Female	2
2014-11-01	Southern Red Sea	Debub Denkel	Abo	Caprine	Local	Female	8
2014-11-01	Southern Red Sea	Debub Denkel	Abo	Caprine	Local	Female	2
2014-11-01	Southern Red Sea	Debub Denkel	Abo	Caprine	Local	Female	11
2014-11-01	Southern Red Sea	Debub Denkel	Abo	Caprine	Local	Female	2
2014-11-01	Southern Red Sea	Debub Denkel	Abo	Caprine	Local	Female	9
2014-11-01	Southern Red Sea	Debub Denkel	Abo	Caprine	Local	Female	4
2014-11-01	Southern Red Sea	Debub Denkel	Abo	Caprine	Local	Female	3
2014-11-01	Southern Red Sea	Debub Denkel	Abo	Caprine	Local	Female	4
2014-11-01	Southern Red Sea	Debub Denkel	Abo	Caprine	Local	Female	2
2014-11-01	Southern Red Sea	Debub Denkel	Abo	Caprine	Local	Female	5
2014-11-01	Southern Red Sea	Debub Denkel	Abo	Caprine	Local	Female	17
2014-11-01	Southern Red Sea	Debub Denkel	Abo	Caprine	Local	Female	4
2014-11-01	Southern Red Sea	Debub Denkel	Abo	Caprine	Local	Male	4
2014-11-01	Southern Red Sea	Debub Denkel	Abo	Caprine	Local	Female	1
2014-11-01	Southern Red Sea	Debub Denkel	Abo	Caprine	Local	Female	2
2014-11-01	Southern Red Sea	Debub Denkel	Abo	Caprine	Local	Female	1
2014-11-01	Southern Red Sea	Debub Denkel	Abo	Caprine	Local	Female	4
2014-11-01	Southern Red Sea	Debub Denkel	Abo	Caprine	Local	Female	3
2014-11-01	Southern Red Sea	Debub Denkel	Abo	Caprine	Local	Female	2
2014-11-01	Southern Red Sea	Debub Denkel	Abo	Caprine	Local	Female	2
2014-11-01	Southern Red Sea	Debub Denkel	Abo	Caprine	Local	Female	3
2014-11-01	Southern Red Sea	Debub Denkel	Abo	Caprine	Local	Female	4
2014-11-01	Southern Red Sea	Debub Denkel	Abo	Caprine	Local	Female	3
2014-11-01	Southern Red Sea	Debub Denkel	Abo	Caprine	Local	Female	2
2014-11-01	Southern Red Sea	Debub Denkel	Abo	Caprine	Local	Female	6
2014-11-01	Southern Red Sea	Debub Denkel	Abo	Caprine	Local	Female	5
2014-11-01	Southern Red Sea	Debub Denkel	Abo	Caprine	Local	Female	4
2014-11-01	Southern Red Sea	Debub Denkel	Abo	Caprine	Local	Female	1
2014-11-01	Southern Red Sea	Debub Denkel	Abo	Caprine	Local	Female	4
2014-11-01	Southern Red Sea	Debub Denkel	Abo	Caprine	Local	Female	1
2014-11-01	Southern Red Sea	Debub Denkel	Abo	Caprine	Local	Female	3
2014-11-01	Southern Red Sea	Debub Denkel	Abo	Caprine	Local	Female	5
2014-11-01	Southern Red Sea	Debub Denkel	Abo	Caprine	Local	Female	3
2014-11-01	Southern Red Sea	Debub Denkel	Abo	Caprine	Local	Female	6
2013-11-04	Anseba	Hagaz	Ashera	Camel	C. Dromedarius	Male	4
2013-11-05	Anseba	Hamelmalo	Basheri	Camel	C. Dromedarius	Male	6
2013-11-05	Anseba	Hamelmalo	Basheri	Camel	C. Dromedarius	Male	6
2013-11-05	Anseba	Hamelmalo	Basheri	Camel	C. Dromedarius	Male	9
2013-11-05	Anseba	Hamelmalo	Basheri	Camel	C. Dromedarius	Female	5
2013-11-05	Anseba	Hamelmalo	Basheri	Camel	C. Dromedarius	Female	12
2013-11-05	Anseba	Hamelmalo	Basheri	Camel	C. Dromedarius	Male	5
2013-11-05	Anseba	Hamelmalo	Basheri	Camel	C. Dromedarius	Female	5
2013-11-05	Anseba	Hamelmalo	Basheri	Camel	C. Dromedarius	Female	1
2013-11-05	Anseba	Hamelmalo	Basheri	Camel	C. Dromedarius	Female	7
2013-11-05	Anseba	Hamelmalo	Basheri	Camel	C. Dromedarius	Female	7
2014-01-24	Anseba	Hagaz	Awenjeli	Camel	C. Dromedarius	Female	4
2014-01-24	Anseba	Hagaz	Awenjeli	Camel	C. Dromedarius	Female	6
2014-01-24	Anseba	Hagaz	Awenjeli	Camel	C. Dromedarius	Female	9
2014-01-24	Anseba	Hagaz	Awenjeli	Camel	C. Dromedarius	Female	15
2014-01-24	Anseba	Hagaz	Awenjeli	Camel	C. Dromedarius	Female	14
2014-01-24	Anseba	Hagaz	Awenjeli	Camel	C. Dromedarius	Female	12
2014-01-24	Anseba	Hagaz	Awenjeli	Camel	C. Dromedarius	Female	13
2014-01-24	Anseba	Hagaz	Awenjeli	Camel	C. Dromedarius	Female	12
2014-01-24	Anseba	Hagaz	Awenjeli	Camel	C. Dromedarius	Female	9
2014-01-24	Anseba	Hagaz	Awenjeli	Camel	C. Dromedarius	Female	13
2014-08-31	Gash Barka	Barentu	Dissei	Camel	C. Dromedarius	Male	7
2014-08-31	Gash Barka	Barentu	Dissei	Camel	C. Dromedarius	Male	5
2014-09-01	Gash Barka	Barentu	Ugana	Camel	C. Dromedarius	Male	10
2014-09-01	Gash Barka	Barentu	Ugana	Camel	C. Dromedarius	Male	6
2014-09-01	Gash Barka	Barentu	Ugana	Camel	C. Dromedarius	Male	4
2014-09-01	Gash Barka	Barentu	Ugana	Camel	C. Dromedarius	Male	5
2014-09-01	Gash Barka	Barentu	Ugana	Camel	C. Dromedarius	Male	7
2014-09-01	Gash Barka	Barentu	Ugana	Camel	C. Dromedarius	Male	6
2014-09-01	Gash Barka	Barentu	Ugana	Camel	C. Dromedarius	Male	5
2014-09-01	Gash Barka	Barentu	Ugana	Camel	C. Dromedarius	Male	2
2014-09-01	Gash Barka	Barentu	Ugana	Camel	C. Dromedarius	Male	5
2014-09-01	Gash Barka	Barentu	Ugana	Camel	C. Dromedarius	Male	2
2014-09-01	Gash Barka	Barentu	Ugana	Camel	C. Dromedarius	Male	3
2014-09-01	Gash Barka	Barentu	Ugana	Camel	C. Dromedarius	Male	5
2014-09-01	Gash Barka	Barentu	Ugana	Camel	C. Dromedarius	Male	8
2014-09-06	Gash Barka	Tessenei	Aligidr	Camel	C. Dromedarius	Male	10
2014-09-13	Gash Barka	Tessenei	Anjahay	Camel	C. Dromedarius	Male	6
2014-09-15	Gash Barka	Tessenei	Talatasher_Wedi-Khiar	Camel	C. Dromedarius	Female	5
2014-09-15	Gash Barka	Tessenei	Talatasher_Wedi-Khiar	Camel	C. Dromedarius	Female	8
2014-09-15	Gash Barka	Tessenei	Talatasher_Wedi-Khiar	Camel	C. Dromedarius	Female	10
2014-09-15	Gash Barka	Tessenei	Talatasher_Wedi-Khiar	Camel	C. Dromedarius	Female	10
2014-09-15	Gash Barka	Tessenei	Talatasher_Wedi-Khiar	Camel	C. Dromedarius	Female	5
2014-09-15	Gash Barka	Tessenei	Talatasher_Wedi-Khiar	Camel	C. Dromedarius	Female	7
2014-09-15	Gash Barka	Tessenei	Talatasher_Wedi-Khiar	Camel	C. Dromedarius	Female	7
[truncated: 150 more rows]
